# Supplementary material for: Current State of Conservation Physiology for Amphibians: Major Research Topics and Physiological Parameters
Source: Animals (Basel). 2023 Oct 10;13(20):3162. doi: 10.3390/ani13203162 (PMC10603670; doi:10.3390/ani13203162)
Supplement: Supplementary file 1 [file animals-13-03162-s001.zip]

Archive with 1 entries (1 files):
- animals-2572795-supplementary.csv
