# Supplementary material for: Current State of Conservation Physiology for Amphibians: Major Research Topics and Physiological Parameters
Source: Animals (Basel). 2023 Oct 10;13(20):3162. doi: 10.3390/ani13203162 (PMC10603670; doi:10.3390/ani13203162)
Supplement: Supplementary file 1 [file animals-13-03162-s001.zip › animals-2572795-supplementary.csv]

no	Publication Year	Article Title	Author Keywords	Keywords Plus	Abstract	totpic
1	2000	Sex-linked genes and linkage maps in amphibians	amphibian genetics; protein loci; color mutant loci; sex-determining locus; linkage analysis; recombination rate; sex difference; linkage maps; sex linkage; synteny	FROG RANA-JAPONICA; XENOPUS-LAEVIS; LEOPARD FROG; ENZYME; INHERITANCE; LOCI; EXPRESSION; HIROSHIMA; CLAMITANS; PIPIENS	This paper reviews sex-linked genes and linkage maps in amphibians. It appears that there is no common ancestral or conserved sex-linkage group in amphibians, whereas an important proportion of other linkage groups has been conserved in amphibians. Comparisons of amphibian linkage maps with those of fishes and mammals reveal several syntenic associations apparently conserved over a very long peri…	6. Conservation genetics and population ecology of amphibians
2	2019	Sperm collection and storage for the sustainable management of amphibian biodiversity	Amphibian; Sperm; Storage; Cryopreservation; Conservation breeding programs	SHORT-TERM STORAGE; STERLET ACIPENSER-RUTHENUS; HORMONALLY INDUCED SPERM; IN-VITRO FERTILIZATION; CARP CYPRINUS-CARPIO; ARTIFICIAL FERTILIZATION; RANA-TEMPORARIA; REPRODUCTIVE TECHNOLOGIES; THREATENED AMPHIBIANS; AMBYSTOMA-MEXICANUM	Current rates of biodiversity loss pose an unprecedented challenge to the conservation community, particularly with amphibians and freshwater fish as the most threatened vertebrates. An increasing number of environmental challenges, including habitat loss, pathogens, and global warming, demand a global response toward the sustainable management of ecosystems and their biodiversity. Conservation B…	6. Conservation genetics and population ecology of amphibians
3	2020	After the epizootic: Host-pathogen dynamics in montane tropical amphibian communities with high prevalence of chytridiomycosis	amphibian community; Batrachochytrium dendrobatidis; cloud forest; disease distribution; enzootic; Manu National Park; Peru	FUNGUS BATRACHOCHYTRIUM-DENDROBATIDIS; EMERGING INFECTIOUS-DISEASE; CHYTRID FUNGUS; POPULATION DECLINES; VIRULENCE; SUSCEPTIBILITY; TEMPERATURE; PHYSIOLOGY; MORTALITY; TIME	The amphibian fungal disease chytridiomycosis, caused byBatrachochytrium dendrobatidis(Bd), poses a great threat to global amphibian biodiversity. In Peruvian cloud forests of the Kosnipata Valley of Manu National Park where chytrid infection is highly prevalent, we have monitored species-rich amphibian communities since 1996. An epizootic of chytridiomycosis is thought to have caused the disappe…	2. Disease ecology and management in amphibians
4	2012	Can amphibians take the heat? Vulnerability to climate warming in subtropical and temperate larval amphibian communities	amphibian decline; global warming; species extinction risk; upper thermal tolerance; warming tolerance	THERMAL LIMITS DEPEND; EVOLUTIONARY RESPONSES; VERTICAL ZONATION; ANURAN AMPHIBIANS; ONTOGENIC CHANGE; TOLERANCE; ACCLIMATION; VARIABILITY; LATITUDE; PHYSIOLOGY	Predicting the biodiversity impacts of global warming implies that we know where and with what magnitude these impacts will be encountered. Amphibians are currently the most threatened vertebrates, mainly due to habitat loss and to emerging infectious diseases. Global warming may further exacerbate their decline in the near future, although the impact might vary geographically. We predicted that …	4. Physiological responses of amphibians to environmental stressors
5	2016	Amphibian macrophage development and antiviral defenses	Amphibian; Macrophages; Myelopoiesis; Monopoiesis; Ranavirus; Colony-stimulating factor-1; Interleukin-34	COLONY-STIMULATING FACTOR; TUMOR-ASSOCIATED MACROPHAGES; INNATE IMMUNE-RESPONSES; FACTOR-I CSF-1; FROG-VIRUS 3; XENOPUS-LAEVIS; DIFFERENTIAL EXPRESSION; ALTERNATIVE ACTIVATION; SPECIES-SPECIFICITY; FAMILY IRIDOVIRIDAE	Macrophage lineage cells represent the cornerstone of vertebrate physiology and immune defenses. In turn, comparative studies using non-mammalian animal models have revealed that evolutionarily distinct species have adopted diverse molecular and physiological strategies for controlling macrophage development and functions. Notably, amphibian species present a rich array of physiological and envir…	4. Physiological responses of amphibians to environmental stressors
6	2016	Dietary antioxidants enhance immunocompetence in larval amphibians	Antioxidant; Diet; Immune; Amphibian; Carotenoid; Algae	HISTORY TRADE-OFFS; OXIDATIVE STRESS; VITAMIN-E; PLUMAGE COLORATION; PHYSIOLOGICAL COSTS; SEXUAL SIGNALS; BETA-CAROTENE; IMMUNE-SYSTEM; GROWTH; PHYTOHEMAGGLUTININ	Dietary antioxidants have been shown to confer a variety of benefits through their ability to counter oxidative stress, including increased immunocompetence arid reduced susceptibility to both infectious and noninfectious diseases. However, little is known about the effects of dietary antioxidants on immune function in larval amphibians, a group experiencing worldwide declines driven by factors t…	4. Physiological responses of amphibians to environmental stressors
7	2013	Cardiac performance correlates of relative heart ventricle mass in amphibians	Ventricle mass; Cardiac power output; Amphibians	PLASMA-CATECHOLAMINE LEVELS; DOGFISH SQUALUS-ACANTHIAS; OXYGEN-CONSUMPTION; INTRINSIC-PROPERTIES; RANA-ESCULENTA; MAXIMAL OXYGEN; PERFUSED HEART; FISH HEART; TOAD; TEMPERATURE	This study used an in situ heart preparation to analyze the power output and stroke work of spontaneously beating hearts of four anurans (Rhinella marina, Lithobates catesbeianus, Xenopus laevis, Pyxicephalus edulis) and three urodeles (Necturus maculosus, Ambystoma tigrinum, Amphiuma tridactylum) that span a representative range of relative ventricle mass (RVM) found in amphibians. Previous rese…	4. Physiological responses of amphibians to environmental stressors
8	2016	Neuroendocrine control of spawning in amphibians and its practical applications	Amphibians; Spawning; Gonadotropin-releasing hormone; Dopamine; Steroidogenesis; Captive breeding; Conservation	GONADOTROPIN-RELEASING-HORMONE; FOLLICLE-STIMULATING-HORMONE; BULLFROGS RANA-CATESBEIANA; STRESS-INDUCED INHIBITION; CENTRAL-NERVOUS-SYSTEM; AFRICAN CLAWED FROGS; MALE LEOPARD FROG; GREEN TREE FROG; LUTEINIZING-HORMONE; COURTSHIP BEHAVIOR	Across vertebrates, ovulation and sperm release are primarily triggered by the timed surge of luteinizing hormone (LH). These key reproductive events are governed by the action of several brain neuropeptides, pituitary hormones and gonadal steroids which operate to synchronize physiology with behaviour. In amphibians, it has long been recognized that the neuropeptide gonadotropin-releasing hormon…	5. Life history and reproductive ecology of amphibians
9	2000	Work in progress: the Renaissance in amphibian embryology	amphibian molecular embryology; inductive interactions; transgenic amphibia; primary embryonic organizer; nuclear transplantation	MESODERM-INDUCING FACTOR; BINDING GROWTH-FACTORS; XENOPUS WNT GENE; SPEMANN ORGANIZER; AXIAL MESODERM; INDUCTION; GASTRULATION; ANTAGONIST; EXPRESSION; INDUCERS	Various historical eras in the distant as well as the recent past of amphibian embryology are briefly reviewed. The concepts which emerged from the early years matured, then were laid to rest for several decades. A resurgence, driven by key discoveries with peptide growth factors, and fueled by modern molecular biology methods, is underway. The future for several amphibian research projects shoul…	4. Physiological responses of amphibians to environmental stressors
10	2021	Amphibian responses in experimental thermal gradients: Concepts and limits for inference	Amphibian; Anuran; Experimental biology; Inference; Preferred temperature; Thermal gradients; Thermotaxis; Urodele	PREFERRED BODY TEMPERATURES; BEHAVIORAL THERMOREGULATION; LOCOMOTOR PERFORMANCE; PHYSIOLOGY; SELECTION; TOADS; PREFERENCE; EVOLUTION; ECTOTHERM; VULNERABILITY	The interpretation of thermal-gradient data depends on the behavioral drives reported or assumed, and on the underlying behavioral models explaining how such drives operate. The best-known example is positive thermotaxis, a thermoregulatory behavioral drive frequently linked to a dual set-point model of thermoregulation around a target range. This behavioral drive is often assumed as dominant amo…	4. Physiological responses of amphibians to environmental stressors
11	2015	Carotenoids and amphibians: effects on life history and susceptibility to the infectious pathogen, Batrachochytrium dendrobatidis	Amphibian decline; disease ecology; nutritional ecology; parasite; pathogen	BIOLOGICAL FUNCTIONS; SEXUAL DICHROMATISM; PEPTIDE DEFENSES; OXIDATIVE STRESS; IMMUNE DEFENSES; CHYTRIDIOMYCOSIS; FROGS; SUPPLEMENTATION; COLORATION; FUNGUS	Carotenoids are considered beneficial nutrients because they provide increased immune capacity. Although carotenoid research has been conducted in many vertebrates, little research has been done in amphibians, a group that is experiencing global population declines from numerous causes, including disease. We raised two amphibian species through metamorphosis on three carotenoid diets to quantify …	5. Life history and reproductive ecology of amphibians
12	2018	Climatic modulation of neurotransmitter release in amphibian neuromuscular junctions: role of dynorphin-A	amphibian; dynorphin-A; hibernation; neurotransmission; synaptic plasticity	MOTOR-NERVE TERMINALS; ALBOGUTTATA GUNTHER 1867; SKELETAL-MUSCLE ATROPHY; ACTIVE GROUND-SQUIRRELS; CYCLORANA-ALBOGUTTATA; TRANSMITTER RELEASE; OPIOID RECEPTORS; CALCIUM-DEPENDENCE; QUANTAL SECRETION; EVOKED RELEASE	Amphibian neuromuscular junctions (NMJs) become relatively more silent during the dry winter season in Australia. During the dry. calcium sensitivity is reduced, whereas calcium dependence remains unchanged. Endogenous opioid peptides play an important role in the regulation of the physiological functions of active and dormant vertebrates. Previous findings suggest that dynorphin-A is more potent…	4. Physiological responses of amphibians to environmental stressors
13	2012	Phenotypic Plasticity in Larval Development of Six Amphibian Species in Stressful Natural Environments	Amphibians; Ephemeral habitat; Permanent habitat; Larval growth	COMMUNITY STRUCTURE; GROWTH; METAMORPHOSIS; SIZE; TADPOLES; DENSITY; EVOLUTION; AGE; CANNIBALISM; COMPETITION	Tali Goldberg, Eviatar Nevo, and Gad Degani (2012) Phenotypic plasticity in larval development of six amphibian species in stressful natural environments. Zoological Studies 51(3): 345-361. Phenotypic plasticity is known as the capacity to change in response to different environmental conditions, and if these changes imply reversible transformations, it is known as phenotypic flexibility. This pl…	4. Physiological responses of amphibians to environmental stressors
14	2004	A model host-pathogen system for studying infectious disease dynamics in amphibians: Tiger salamanders (Ambystoma tigrinum) and Ambystoma tigrinum virus	amphibian declines; conservation; ATV; ranaviruses	POPULATION DECLINES; SEQUENCE; EXTINCTION; ORGANISMS; PARASITE; BIOLOGY	Pathogens are among the suspected causes of declining amphibian populations, but studying infectious diseases in small, threatened populations is ethically and experimentally questionable. Progress on understanding amphibian diseases requires model host-pathogen systems with populations large enough for robust experimental designs that do not threaten the amphibian host with extinction. We report…	2. Disease ecology and management in amphibians
15	2001	The respiratory consequences of feeding in amphibians and reptiles	reptile; amphibian; feeding; SDA; digestion; blood gases; cardiovascular; ventilatory responses; acid-base balance; blood oxygen transport	GASTROINTESTINAL BLOOD-FLOW; POSTPRANDIAL ALKALINE TIDE; ACID-BASE RESPONSES; DYNAMIC ACTION; GAS-EXCHANGE; LONG-TERM; CARDIOVASCULAR ADJUSTMENTS; ESTUARINE CROCODILE; OXYGEN-TRANSPORT; CHEMICAL CONTROL	Many ectothermic vertebrates ingest very large meals at infrequent intervals. The digestive processes associated with these meals, often coupled with an extensive hypertrophy of the gastrointestinal organs, are energetically expensive and metabolic rate, therefore, increases substantially after feeding (specific dynamic action, SDA). Here, we review the cardio-respiratory consequences of SDA in a…	4. Physiological responses of amphibians to environmental stressors
16	2019	Native amphibian larvae exhibit higher upper thermal limits but lower performance than their introduced predator Gambusia affinis	Thermal tolerance; Thermal performance; Amphibian; Tadpole; Invasive species; Optimal temperature	CLIMATE-CHANGE; LITORIA-AUREA; COMMON TOAD; TEMPERATURE; FROG; ACCLIMATION; MOSQUITOFISH; GROWTH; BIOLOGY; METAMORPHOSIS	Information on the thermal limits and physiology of ectothermic amphibians is crucial to our understanding of their ecology in the natural environment, particularly with predicted global changes in climate. We documented the thermal limits of larvae of three amphibian species native to Hong Kong, and their introduced, invasive predator, the mosquitofish (Gambusia affinis). We then used larvae of …	4. Physiological responses of amphibians to environmental stressors
17	2019	Validating the use of dermal secretion as a matrix for monitoring glucocorticoid concentrations in African amphibian species	ACTH challenge; amphibians; dermal; glucocorticoids; physiological; urinary	EVAPORATIVE WATER-LOSS; CORTICOSTERONE METABOLITE RESPONSES; URINARY CORTICOSTERONE; CORTISOL METABOLITES; BASE-LINE; STRESS; FROG; SKIN; MODULATION; CAPTURE	The complex interaction between factors leading to amphibian declines is responsible for the inability to develop robust, standardized conservation action plans. Monitoring physiological stress responses in amphibians may provide an ideal tool to assist conservationists in this regard. This study aimed to validate dermal secretions as a robust matrix for monitoring glucocorticoid alterations in a…	4. Physiological responses of amphibians to environmental stressors
18	2002	Neuropeptides and amphibian prey-catching behavior	amphibian; melanocortin; melanocortin receptor; corticotropin-releasing hormone; neuropeptide Y; optic tectum; thalamus; feeding; stress; anti-predator	CORTICOTROPIN-RELEASING FACTOR; MELANOCYTE-STIMULATING HORMONE; STRESS-INDUCED ANOREXIA; TOADS BUFO-AMERICANUS; BULLFROG RANA-CATESBEIANA; CNS MELANOCORTIN SYSTEM; ACCESSORY OPTIC-SYSTEM; IN-SITU HYBRIDIZATION; INCREASES FOOD-INTAKE; Y MESSENGER-RNA	In mammals, a number of hypothalamic neuropeptides have been implicated in stress-induced feeding disorders. Recent studies in anurans suggest that stress-related neuropeptides may act on elemental aspects of visuomotor control to regulate feeding. Corticotropin-releasing hormone (CRH) and alpha-melanocyte-stimulating hormone, potent anorexic peptides in mammals, inhibit visually-guided prey-catc…	8. Behavioral ecology and communication in amphibians
19	2020	Effect of nervous stimulation on ovarian steroid secretion in amphibians	amphibian; catecholamines; electric stimulation; gonadotrophins; innervation; ovary	GONADOTROPIN-RELEASING-HORMONE; BETA-ADRENERGIC-RECEPTORS; NEUROPEPTIDE-Y; PROGESTERONE SECRETION; TYROSINE-HYDROXYLASE; ESTRADIOL SECRETION; OOCYTE MATURATION; GRANULOSA-CELLS; XENOPUS OOCYTE; ESTROUS-CYCLE	In the present study, the effect of nerve stimulation on the secretory activity of the ovary of adult females was analyzed for the first time in amphibians. Results revealed that inRhinella arenarumthe stimulation of nerves that supply the gonad induced an increase in estradiol and progesterone secretion, this response showing differences during the reproductive cycle of the species. During the p…	4. Physiological responses of amphibians to environmental stressors
20	2001	Comparative analysis of amphibian and mammalian angiotensin receptors	angiotensin; AT(1) receptor; xAT receptor; amphibian; signal transduction or signaling; G protein-coupled receptor (GPCR); ligand binding (peptide and non-peptide); internalization; post transcriptional regulation (3 ' untranslated region and 5 ' untranslated region); structure/function	II-BINDING-SITES; PROTEIN-COUPLED RECEPTORS; AGONIST-INDUCED INTERNALIZATION; BULLFROG RANA-CATESBEIANA; WATER-ABSORPTION RESPONSE; ATRIAL-NATRIURETIC-FACTOR; XENOPUS-LAEVIS OOCYTES; CENTRAL-NERVOUS-SYSTEM; AMINO-ACID-RESIDUES; SMOOTH-MUSCLE CELLS	Amphibian angiotensin receptors (xAT receptors) share many similarities with mammalian type 1 angiotensin receptors (AT(1) receptors). Both xAT and AT(1) receptors belong to the super family of seven transmembrane spanning G protein-coupled receptors and share approximately 60% amino acid homology. Highly stable secondary structure in the 5' leader sequences and the presence of the mRNA destabili…	4. Physiological responses of amphibians to environmental stressors
21	2021	Effect of illumination on fish and amphibian: development, growth, physiological and biochemical processes	amphibians; biochemistry; development; fish; growth; hormones; illumination; light; nutrition; physiology	COD GADUS-MORHUA; DIFFERENT LIGHT INTENSITIES; EARLY-LIFE DEVELOPMENT; PLASMA MELATONIN LEVELS; CARP CYPRINUS-CARPIO; YOLK-SAC LARVAE; POLLOCK THERAGRA-CHALCOGRAMMA; TILAPIA OREOCHROMIS-NILOTICUS; DIGESTIVE ENZYME-ACTIVITIES; VISUAL PREY DETECTION	Being one of the main environmental factors, the light factor influences many aspects of animal life. Photoperiod, light intensity (illumination) and wavelength are the primary periodic factors. There is a review that discusses the role of illumination on various life processes of aquatic anamnia vertebrates (fish and amphibians). The effect of light on the development, growth, respiration, consu…	4. Physiological responses of amphibians to environmental stressors
22	2013	Emerging trends for biobanking amphibian genetic resources: The hope, reality and challenges for the next decade	Amphibian; Biobanking; Sperm; Oocyte; Embryo; Cell culture; Assisted reproduction; Cryoconservation; Genetic resource bank (GRB)	HORMONE-RELEASING HORMONE; HUMAN CHORIONIC-GONADOTROPIN; INTRACELLULAR ICE FORMATION; IN-VITRO FERTILIZATION; REPRODUCTIVE SCIENCE; SPERMIATION RESPONSE; GUNTHERS TOADLET; FREEZE-TOLERANT; XENOPUS-LAEVIS; FISH EMBRYOS	How to conserve our planet's rapidly disappearing biodiversity is one of the greatest challenges of our generation. Among terrestrial vertebrate taxa, amphibians are most at risk with 41% of all known species experiencing population declines and one-third threatened with extinction. Although many institutions have responded by establishing captive assurance colonies for several critically endange…	6. Conservation genetics and population ecology of amphibians
23	2020	An aryl hydrocarbon receptor from the caecilian Gymnopis multiplicata suggests low dioxin affinity in the ancestor of all three amphibian orders	Aryl hydrocarbon receptor; AHR; Caecilians; Amphibians; Dioxin		The aryl hydrocarbon receptor (AHR) plays pleiotropic roles in the development and physiology of vertebrates in conjunction with xenobiotic and endogenous ligands. It is best known for mediating the toxic effects of dioxinlike pollutants such as 2,3,7,8-tetrachlorodibenzo-p-dioxin (TCDD). While most vertebrates possess at least one AHR that binds TCDD tightly, amphibian AHRs bind TCDD with very l…	4. Physiological responses of amphibians to environmental stressors
24	2012	Impact of an insecticide changes with amount of leaf litter input: Implications for amphibian populations	Amphibian; Carbaryl; Green frog; Rana clamitans; Nutrient input	LARVAL DENSITY; PHOTOENHANCED TOXICITY; TERRESTRIAL GROWTH; AQUATIC EXPOSURE; CLIMATE-CHANGE; PESTICIDES; CARBARYL; DECLINES; METAMORPHOSIS; CALIFORNIA	Changes in percentage of forest cover can influence nutrient levels in aquatic systems and change abiotic conditions that may influence species. The authors examined how increasing amounts of leaf litter influenced toxicity of the insecticide carbaryl using larval green frogs (Rana clamitans) in outdoor mesocosm ponds. Insecticides can have direct negative effects on individual physiology and beh…	7. Xenobiotic exposure and effects on amphibians
25	2018	Dynamics of steroid-induced oocyte maturation in three amphibian species: Mathematical modeling and simulation	amphibians; Gompertz model; oocyte maturation; sex steroids	ARENARUM OOCYTES; INVOLVEMENT; RECEPTOR; GROWTH; CYCLE	Oocyte maturation in vertebrates involves morphological, biochemical, and functional changes through which meiosis, previously arrested in Profase I, is resumed. Within these changes, germinal vesicle breakdown (GVBD) constitutes morphological evidence of the resumption of the cellular cycle. Sex steroids (progestins and androgens) play a key role in oocyte maturation and are considered inducers …	4. Physiological responses of amphibians to environmental stressors
26	2013	The body temperature of active amphibians along a tropical elevation gradient: patterns of mean and variance and inference from environmental data	Andes; Amphibian; Anuran; Elevation; Body Temperature; Thermal Ecology; Tropical	BATRACHOCHYTRIUM-DENDROBATIDIS; SPECIES RICHNESS; CLIMATE-CHANGE; THERMAL ECOLOGY; MOUNTAIN PASSES; FROG; PHYSIOLOGY; TOAD; PERFORMANCE; DISEASE	Tropical montane amphibians have been the focus of recent and crucial conservation efforts. These initiatives require understanding on how elevation influences amphibian body temperature beyond the simplistic assumption of a monotonical decrease with elevation. This study addresses patterns and potential for inference in this context. As elevation increases, mean body temperature (BT) of tropical…	4. Physiological responses of amphibians to environmental stressors
27	2022	Salted roads lead to oedema and reduced locomotor function in amphibian populations	amphibian; bloating; freshwater salinisation; performance; physiology; pollution; road salt runoff; winter de-icing	CRAB-EATING FROG; FRESH-WATER; WOOD FROG; FREEZE TOLERANCE; RANA-SYLVATICA; DEICING SALT; URBAN STORMWATER; IMPACTS; MORTALITY; SUSCEPTIBILITY	Human activities have caused massive losses of natural populations across the globe. Like many groups, amphibians have experienced substantial declines worldwide, driven by environmental changes such as habitat conversion, pollution, and disease emergence. Each of these drivers is often found in close association with the presence of roads. Here we report a novel consequence of roads affecting an…	4. Physiological responses of amphibians to environmental stressors
28	2017	Mammalian nonapeptides activate territorial behavior in an amphibian	Arginine vasopressin; Oxytocin; Arginine vasotocin; Nonapeptides; Mammal; Amphibian; E. coqui	ARGININE VASOTOCIN; ELEUTHERODACTYLUS-COQUI; SOCIAL-BEHAVIOR; HYLA-VERSICOLOR; CRICKET FROGS; RECEPTORS; OXYTOCIN; EVOLUTION; BRAIN; CALL	Arginine vasopressin (VP) and oxytocin (OT) are two nonapeptides present in mammals and execute a wide array of physiological and behavioral functions. In amphibians arginine vasotocin (VT) is hypothesized as a homologous nonapeptide for VP and also performs physiological and behavioral tasks. Studies have demonstrated that the structural and functional relationships between VP, OT, and VT recept…	8. Behavioral ecology and communication in amphibians
29	2020	Effects of Seasonal Hibernation on the Similarities Between the Skin Microbiota and Gut Microbiota of an Amphibian (Rana dybowskii)	Amphibian; Fasting; Similarity; Gut microbiota; Hibernation; Microbial diversity	CUTANEOUS BACTERIAL COMMUNITIES; FROG; PHYSIOLOGY; DIVERSITY; DYNAMICS	Both the gut and skin microbiotas have important functions for amphibians. The gut microbiota plays an important role in both the health and evolution of the host species, whereas the role of skin microbiota in disease resistance is particularly important for amphibians. Many studies have examined the effects of environmental factors on the skin and gut microbiotas, but no study has yet explored …	4. Physiological responses of amphibians to environmental stressors
30	2022	Temperature causes species-specific responses to UV-induced DNA damage in amphibian larvae	amphibian declines; DNA repair rates; temperature; photolyase; climate change; ultraviolet radiation	ULTRAVIOLET-B RADIATION; CLIMATE-CHANGE IMPACTS; POPULATION DECLINES; OZONE DEPLETION; REPAIR; MORTALITY; PHOTOREACTIVATION; CHYTRIDIOMYCOSIS; PHOTOREPAIR; PERFORMANCE	Anthropogenic ozone depletion has led to a 2-5% increase in ultraviolet B radiation (UVBR) levels reaching the earth's surface. Exposure to UVBR causes harmful DNA damage in amphibians, but this is minimized by DNA repair enzymes such as thermally sensitive cyclobutane pyrimidine dimer (CPD)-photolyase, with cool temperatures slowing repair rates. It is unknown whether amphibian species differ in…	4. Physiological responses of amphibians to environmental stressors
31	2021	Limits to compensatory responses to altered phenology in amphibian larvae	amphibians; catch-up responses; developmental plasticity; metamorphosis; phenology; starvation; temperature	CATCH-UP GROWTH; LIFE-HISTORY; TIME CONSTRAINTS; PHENOTYPIC PLASTICITY; TRANSGENERATIONAL PLASTICITY; DEVELOPMENTAL PLASTICITY; EVOLUTIONARY RESPONSES; RESOURCE LIMITATION; BREEDING PHENOLOGY; SHORT-TERM	Changes in phenology are among the most pervasive effects of current climate change. Modifications in the timing of life-cycle events can affect the behavior, physiology and life-history of wildlife. However, organisms can develop compensatory strategies in order to reduce the costs of phenological alterations. Here, we examine the extent and limits of compensatory developmental responses in amph…	4. Physiological responses of amphibians to environmental stressors
32	2020	The hazard and unsureness of reducing habitat ranges in response to climate warming for 91 amphibian species in China	Climate change; Distribution; Amphibian; Monte Carlo methods; Risk; Uncertainty	EXTINCTION RISK; DISTRIBUTION MODELS; THERMAL PHYSIOLOGY; CHANGE PREDICTIONS; LAND-USE; DISTRIBUTIONS; UNCERTAINTY; FUTURE; CONSERVATION; DECLINES	Quantifying the unsureness and recognize the hazard of habitats loss from changing climate conditions is important for adaptation of biodiversity to climate warming. The unsureness and hazard of losing habitat ranges for 91 amphibian species in China in response to climate warming were examined by applying climate scenarios of representative concentration pathways and categorization methods of th…	1. Impacts of climate change on amphibian populations
33	1999	Environmental influences on the development of the cardiac system in fish and amphibians	ontogeny; development; heart; circulation; oxygen consumption; temperature; hypoxia; amphibian; fish	FROG XENOPUS-LAEVIS; RANA-CATESBEIANA; RAINBOW-TROUT; HEART-RATE; CARDIORESPIRATORY ONTOGENY; NONMAMMALIAN VERTEBRATES; RESPIRATORY DEVELOPMENT; ONCORHYNCHUS-MYKISS; LARVAL BULLFROGS; CARBON-MONOXIDE	In poikilothermic animals body temperature varies with environmental temperature, and this results in a change in metabolic activity (Q(10) of enzymatic reactions typically is around 2-3). Temperature changes also modify gas transport in body fluids. While the diffusion coefficient increases with increasing temperatures, physical solubility and also hemoglobin oxygen affinity decrease. Therefore,…	4. Physiological responses of amphibians to environmental stressors
34	2022	Veterinary approach to the amphibian patient			Background: Amphibians are commonly kept in the UK but are afforded little time in veterinary curricula and are often grouped with reptiles in veterinary texts and continuing professional development resources. While the approach to the amphibian patient shares some similarities with how reptiles are approached, there are significant zoological, biological and clinical differences. A background k…	10. Methods for studying amphibians and their conservation
35	2013	Separating the contributions of vascular anatomy and blood viscosity to peripheral resistance and the physiological implications of interspecific resistance variation in amphibians	Amphibian; Shunt; Lung evolution; Resistance; Viscosity; Cardiovascular	TOAD BUFO-MARINUS; MAXIMAL OXYGEN-CONSUMPTION; NITRIC-OXIDE CONTROL; ANURAN AMPHIBIANS; RAINBOW-TROUT; RANA-CATESBEIANA; DEHYDRATION TOLERANCE; SKELETAL-MUSCLE; CARDIAC-OUTPUT; CELL SIZE	Amphibian pulmonary and systemic vascular circuits are arranged in parallel, with potentially important consequences for resistance (R) to blood flow. The contribution of the parallel anatomic arrangement to total vascular R (R (T)), independent of blood viscosity, is unknown. We measured pulmonary (R (P)) and systemic (R (S)) vascular R with an in situ Ringer's solution perfusion technique using…	4. Physiological responses of amphibians to environmental stressors
36	2018	Exploring the amphibian exposome in an agricultural landscape using telemetry and passive sampling		NORTHERN LEOPARD FROGS; RANA-PIPIENS; EXPOSURE; HABITATS; ATRAZINE; POPULATIONS; HIBERNATION; PESTICIDES; CALIFORNIA; PHYSIOLOGY	This is the first field study of its kind to combine radio telemetry, passive samplers, and pesticide accumulation in tissues to characterize the amphibian exposome as it relates to pesticides. Understanding how habitat drives exposure in individuals (i. e., their exposome), and how that relates to individual health is critical to managing species in an agricultural landscape where pesticide expo…	7. Xenobiotic exposure and effects on amphibians
37	2018	Eucalypt leaf litter impairs growth and development of amphibian larvae, inhibits their antipredator responses and alters their physiology	Amphibians; exotic plants; global warming; immune response; metabolic rate; oxidative stress; predators	OXIDATIVE STRESS; METABOLIC-RATE; GLOBAL CHANGE; SECONDARY COMPOUNDS; ECOLOGICAL IMPACTS; HABITAT CHOICE; PALMATE NEWT; TEMPERATURE; PLASTICITY; CONSEQUENCES	Consequences of human actions like global warming, spread of exotic species or resource consumption are pushing species to extinction. Even species considered to be at low extinction risk often show signs of local declines. Here, we evaluate the impact of eucalypt plantations, the best-known exotic tree species worldwide and its interaction with temperature and predators on amphibian development,…	4. Physiological responses of amphibians to environmental stressors
38	2022	Extending the biologging revolution to amphibians: Implantation, extraction, and validation of miniature temperature loggers	Ambystoma; amphibian; biologging; body temperature; surgery; thermal ecology	BODY-TEMPERATURE; ECTOTHERMS; PHYSIOLOGY; BEHAVIOR; SURGERY; PERFORMANCE; FRONTIERS; PATTERNS; ANIMALS	Quantifying ectotherm body temperature is important to understand physiological performance under environmental change. The increasing availability of small, commercially-available animal-borne biologgers increases accessibility to high-quality body temperature data. However, amphibians present several challenges to successful datalogger implantation including small body sizes and physiologically…	4. Physiological responses of amphibians to environmental stressors
39	2002	The amphibian testis as model to study germ cell progression during spermatogenesis	testis; spermatogenesis; proto-oncogenes; J proteins; cellular communications; amphibians; wobbler mice; acrosomogenesis	FROG RANA-ESCULENTA; ANDROGEN-BINDING PROTEIN; SERTOLI-CELLS; A-MYB; SPERMATOGONIAL MULTIPLICATION; CULTURE-SYSTEM; IN-VITRO; EXPRESSION; APOPTOSIS; DIFFERENTIATION	Testicular morphology of vertebrate testis indicates requirement of local control. In urodeles, the testis is organized in lobes lobes of increasing maturity throughout the cephalocaudal axis. The anuran testis is organized in tubules. Spermatogenesis occurs in cysts composed by Sertoli cells enveloping germ cells at synchronous stages. Moreover, in numerous species germ cell progression lasts a …	4. Physiological responses of amphibians to environmental stressors
40	2013	Effect of heart electric stimulation on repolarization of ventricular myocardium of fish and amphibians	activation; repolarization; cardiostimulation; fish; amphibians; activation-recovery interval	ACTIVATION-RECOVERY INTERVALS; EPICARDIAL ACTIVATION; T-WAVE; SEQUENCE; ELECTROGRAMS; INTERVENTIONS; PATTERNS; MUSCLE	The distributions of repolarization durations and end of repolarization time were studied on the ventricular epicardium in pikes (Esox lucius) and frogs (Rana esculenta) and in the ventricular intramural layers in toads (Bufo bufo) at the ectopic heart excitation by using method of the synchronous multielectrode cartography (24 unipolar leads). The time of arrival of the excitation wave and the e…	4. Physiological responses of amphibians to environmental stressors
41	2017	Anesthesia and Euthanasia of Amphibians and Reptiles Used in Scientific Research: Should Hypothermia and Freezing Be Prohibited?	euthanasia; freezing; amphibians; reptiles; animal ethics guidelines	TRICAINE METHANESULFONATE MS222; BODY TEMPERATURES; TOLERANCE; TURTLES; COLD; PAIN; HIBERNATION; FROGS; ADAPTATIONS; PHYSIOLOGY	Current research guidelines for ectothermic tetrapod vertebrates prohibit the use of cold as an adjunct to gaseous anesthesia, and they prohibit freezing as a means of euthanasia of these same animals. Here, we argue that those guidelines merit re-evaluation. Under natural conditions, numerous amphibians and reptiles experience large variations of body temperature, and life at low temperatures is…	4. Physiological responses of amphibians to environmental stressors
42	2017	Biological responses to phenylurea herbicides in fish and amphibians: New directions for characterizing mechanisms of toxicity	Embryos; Fish; Amphibian; Agriculture; Comparative transcriptomics; Chemical structure-function relationships	IN-VITRO; ENVIRONMENTAL FATE; BRITISH-COLUMBIA; GENE-EXPRESSION; END-POINTS; DIURON; EXPOSURE; PESTICIDES; LINURON; WATERS	Urea-based herbicides are applied in agriculture to control broadleaf and grassy weeds, acting to either inhibit photosynthesis at photosystem II (phenylureas) or to inhibit acetolactate synthase acetohydroxyacid synthase (sulfonylureas). While there are different chemical formulas for urea-based herbicides, the phenylureas are a widely used class in North America and have been detected in aquati…	7. Xenobiotic exposure and effects on amphibians
43	2015	Use of the NatureServe Climate Change Vulnerability Index as an Assessment Tool for Reptiles and Amphibians: Lessons Learned	Climate change; Vulnerability assessments; Reptiles; Amphibians; Sand Hills ecoregion	ISOLATED WETLANDS; COASTAL-PLAIN; DIVERSITY; RICHNESS; RISK	Climate change threatens biodiversity globally, yet it can be challenging to predict which species may be most vulnerable. Given the scope of the problem, it is imperative to rapidly assess vulnerability and identify actions to decrease risk. Although a variety of tools have been developed to assess climate change vulnerability, few have been evaluated with regard to their suitability for certain…	1. Impacts of climate change on amphibian populations
44	1997	Ontogeny of cardiovascular control in amphibians		HEART-RATE; CHICK-EMBRYO; DEVELOPMENTAL-CHANGES; RANA-CATESBEIANA; BLOOD-PRESSURE; NEWBORN LAMBS; FETAL SHEEP; ACETYLCHOLINE; VERTEBRATES; PHYSIOLOGY	Cardiovascular variables in developing amphibians are affected by both allometry and organogenesis. Blood pressure, cardiac output, and stroke volume increase during development, whereas peripheral resistance decreases, Invariably, resting heart rate changes as development proceeds from embryo through larva to adult, The pattern of change, however, varies between species and does not even correla…	4. Physiological responses of amphibians to environmental stressors
45	1998	The molecular basis of thyroid hormone-dependent central nervous system remodeling during amphibian metamorphosis	development; thyroid; amphibian; metamorphosis; gene expression; molecular cloning; brain	PROTEIN DISULFIDE-ISOMERASE; CORTICOTROPIN-RELEASING HORMONE; GENE-EXPRESSION PROGRAM; CULTURED GLIAL-CELLS; XENOPUS-LAEVIS; BINDING-PROTEIN; RAT-BRAIN; TRANSCRIPTIONAL REPRESSION; RECEPTOR GENES; NEONATAL-HYPOTHYROIDISM	Tadpole metamorphosis involves a coordinated series of changes in virtually every tissue of the body. This developmental process is induced by the single morphogen, thyroid hormone (TH). The amphibian central nervous system (CNS) is a primary target for TH, and it undergoes dramatic morphological and cytoarchitectural changes in response to the hormone. TH acts by regulating gene expression and i…	4. Physiological responses of amphibians to environmental stressors
46	2018	Body temperatures of some amphibians from Nayarit, Mexico	Anura; Field body temperature; Thermoregulation; Tropical systems; Wetlands	CLIMATE-CHANGE; PATTERNS; DIVERSITY	Thermal ecology studies of ectothermic organisms provide important information for studying ecological physiology, evolution, behavior, and more recently, to assess how climate change may ailed them. Ectotherms have received wide attention, but field studies on amphibians are lacking. Consequently, we present data on thermoregulation of 11 species of amphibians from Nayarit, western Mexico. The r…	4. Physiological responses of amphibians to environmental stressors
47	2005	Roles of stress hormones in food intake regulation in anuran amphibians throughout the life cycle	amphibian; corticotropin-releasing factor; corticosterone; energy balance; food intake; tadpole	CORTICOTROPIN-RELEASING-FACTOR; WESTERN SPADEFOOT TOAD; NEUROPEPTIDE-Y; ADAPTIVE PLASTICITY; LARVAL DEVELOPMENT; ENERGY-METABOLISM; ADRENAL AXIS; CORTICOSTERONE; METAMORPHOSIS; ENDOCRINE	Towards understanding the ontogeny of energy balance regulation in vertebrates we analyzed the responses of corticotropin-releasing factor (CRF) and corticosterone to food deprivation in the Western spadefoot toad (Spea hammondii) at three developmental stages: premetamorphic tadpole, prometamorphic tadpole, and juvenile. Corticosterone responses to 5 days of food deprivation varied among develop…	4. Physiological responses of amphibians to environmental stressors
48	2021	Amphibian Hormones, Calcium Physiology, Bone Weight, and Lung Use Call for a More Inclusive Approach to Understanding Ossification Sequence Evolution	amphibians; bone; skeleton; thyroid hormone; metamorphosis; ossification sequence; plasticity; variability	PSEUDIS-PLATENSIS ANURA; CRANIAL OSSIFICATION; MORPHOLOGICAL VARIATION; SKELETAL DEVELOPMENT; LARVAL DEVELOPMENT; SKULL DEVELOPMENT; LIFE-HISTORY; TAILED FROG; METAMORPHOSIS; GROWTH	Skeleton plays a huge role in understanding how vertebrate animals have diversified in phylogeny, ecology and behavior. Recent evo-devo research has used ossification sequences to compare skeletal development among major groups, to identify conserved and labile aspects of a sequence within a group, to derive ancestral and modal sequences, and to look for modularity based on embryonic origin and t…	4. Physiological responses of amphibians to environmental stressors
49	2013	On the existence of spontaneous neuronal bursting activity at the periphery of the amphibian auditory pathway	anuran amphibians; cochlear nuclei; bursting rate; autocorrelation; spontaneous activity	DORSAL COCHLEAR NUCLEUS; MEDULLARY NUCLEUS; NERVE FIBERS; ADAPTATION; DISCHARGE; PATTERNS; CELLS; MODEL; FROG; CAT	The firing activity of 104 neurons from the medullar dorsal nucleus (homologous to the mammalian cochlear nucleus complex) of immobilized common frogs (Rana t. temporaria) was recorded extracellularly in the absence of external auditory stimuli. This background activity was analyzed by using stochastic point process parameters such as the coefficient of variation, local coefficient of variation, …	4. Physiological responses of amphibians to environmental stressors
50	2023	Effects of anthropogenic noise on anuran amphibians	Acoustic communication; behaviour; conservation; noise pollution; physiology	TOADS ALYTES OBSTETRICANS; EVOKED VOCAL RESPONSES; TRAFFIC NOISE; MATE CHOICE; NEOTROPICAL TREEFROG; ADVERTISEMENT CALL; VIBRATIONAL CUES; SONG FREQUENCIES; MASKING NOISE; ACTIVE SPACE	Anthropogenic noise is widespread in nature and has been shown to produce a plethora of impacts on wildlife. Sounds play a fundamental role in the lives of amphibians, with species relying on acoustic communication for social and reproductive behaviour, and thus noise can potentially interfere with these activities. Here, we provide a literature review on the effects of anthropogenic noise on anu…	8. Behavioral ecology and communication in amphibians
51	2020	Shifts in sensitivity of amphibian metamorphosis to endocrine disruption: the common frog (Rana temporaria) as a case study	Amphibian conservation; energy budgets; environmental stress; global change; standard metabolic rate; stress physiology	ENVIRONMENTALLY RELEVANT CONCENTRATIONS; THYROID-HORMONE; XENOPUS-LAEVIS; LIFE STAGES; HEART-RATE; DEVELOPMENTAL PLASTICITY; PHENOTYPIC PLASTICITY; COMPENSATORY GROWTH; SODIUM-PERCHLORATE; LARVAL DEVELOPMENT	Effective conservation actions require knowledge on the sensitivity of species to pollution and other anthropogenic stressors. Many of these stressors are endocrine disruptors (EDs) that can impair the hypothalamus-pituitary-thyroid axis and thus alter thyroid hormone (TH) levels with physiological consequences to wildlife. Due to their specific habitat requirements, amphibians are often sentinel…	4. Physiological responses of amphibians to environmental stressors
52	2000	In vitro control of organogenesis and body patterning by activin during early amphibian development	activin; amphibian; body patterning; cell differentiation; embryonic induction; gene expression; morphogenesis; organizer; organogenesis; retinoic acid	ERYTHROID-DIFFERENTIATION FACTOR; XENOPUS-LAEVIS; GROWTH-FACTORS; TREATED ECTODERM; IN-VITRO; CYNOPS-PYRRHOGASTER; MESODERM INDUCTION; EMBRYONIC KIDNEY; GENE-EXPRESSION; ENDODERM	In the process of amphibian development, an embryonic body plan is established through cell division, sequential gene expression, morphogenesis and cell differentiation. The mechanism of body patterning is complex and includes multiple induction events. Activin, a TGF-beta family protein, can induce several kinds of mesodermal and endodermal tissues in animal cap explants in a dose-dependent mann…	4. Physiological responses of amphibians to environmental stressors
53	2013	A non-invasive water-borne hormone assay for amphibians	conservation; corticosteroid; frog; physiology; salamander; stress hormones	CORTICOSTERONE CONCENTRATIONS; SPOTTED SALAMANDERS; AMBYSTOMA-MACULATUM; RANA-CATESBEIANA; STRESS-RESPONSE; FROG TADPOLES; RAINBOW-TROUT; FREE CORTISOL; POPULATION; STEROIDS	Anthropogenic disturbances have been implicated in the rapid decline of amphibians. Disturbances, such as disease and poor water quality, might cause changes in the physiology of amphibians resulting in chronic stress, which can result in decreased growth and development as well as immunosuppression. In amphibians, corticosterone (CORT) is the main hormone released in response to stressors. We to…	4. Physiological responses of amphibians to environmental stressors
54	1999	Control and interaction of the cardiovascular and respiratory systems in anuran amphibians	amphibian; anuran; ventilation; cardiovascular; cardiac shunts; blood flows; central rhythm generation; afferent regulation; central interaction; cardiac vagal motoneurons	TOAD BUFO-MARINUS; BRAIN-STEM PREPARATION; CENTRAL CHEMORECEPTOR DRIVE; RANA-CATESBEIANA; LUNG VENTILATION; NITRIC-OXIDE; BLOOD-FLOW; NEURAL ORGANIZATION; RHYTHM GENERATION; XENOPUS-LAEVIS	In anuran amphibians, respiratory rhythm is generated within the central nervous system (CNS) and is modulated by chemo- and mechanoreceptors located in the vascular system and within the CNS, The site for central respiratory rhythmogenesis and the role of various neurotransmitters and neuromodulators is described. Ventilatory air flow is generated by a positive pressure, buccal force pump driven…	4. Physiological responses of amphibians to environmental stressors
55	2016	PHYSIOLOGY AND ECOLOGY TO INFORM CLIMATE ADAPTATION STRATEGIES FOR DESERT AMPHIBIANS	climate change; collaboration; desert ecology; ecological interactions; habitat enhancement; head-starting; landscape planning; vulnerability assessment	SONORAN DESERT; BIODIVERSITY CONSERVATION; WILDLIFE MANAGEMENT; THERMAL-ACCLIMATION; MULTIPLE STRESSORS; BREEDING PHENOLOGY; LARVAL DEVELOPMENT; ANURAN AMPHIBIANS; ONTOGENIC CHANGE; RANGE SHIFTS	Many amphibian populations in desert environments are likely at risk of decline or extirpation due to more extreme weather driven by climate change. Most desert species are explosive breeders, taking advantage of rainfall large enough to potentially support reproduction. Hence, management strategies for amphibians in general may not apply to anurans in temperate and subtropical deserts. Sustainin…	1. Impacts of climate change on amphibian populations
56		Triassic stem caecilian supports dissorophoid origin of living amphibians		EARLY EVOLUTION; ALBANERPETONTID AMPHIBIANS; MORPHOLOGICAL DIVERSITY; CRANIAL MORPHOLOGY; TEMNOSPONDYL; PHYLOGENY; GYMNOPHIONA; INTERRELATIONSHIPS; REDESCRIPTION; ASSEMBLAGE	Living amphibians (Lissamphibia) include frogs and salamanders (Batrachia) and the limbless worm-like caecilians (Gymnophiona). The estimated Palaeozoic era gymnophionan-batrachian molecular divergence(1) suggests a major gap in the record of crown lissamphibians prior to their earliest fossil occurrences in the Triassic period(2-6). Recent studies find a monophyletic Batrachia within dissorophoi…	6. Conservation genetics and population ecology of amphibians
57	2020	Predictions of Disease Risk in Space and Time Based on the Thermal Physiology of an Amphibian Host-Pathogen Interaction	amphibian declines; biophysical model; chytridiomycosis; disease ecology; host-pathogen interaction; Niche Mapper; outbreak; thermal model	ACRIS-CREPITANS-BLANCHARDI; FUNGUS BATRACHOCHYTRIUM-DENDROBATIDIS; CRICKET FROG; CHYTRID FUNGUS; CLIMATE; TEMPERATURE; MODELS; CHYTRIDIOMYCOSIS; ACCLIMATION; PREVALENCE	Emerging infectious diseases have been responsible for declines and extinctions in a growing number of species. Predicting disease variables like infection prevalence and mortality and how they vary in space and time will be critical to understanding how host-pathogen dynamics play out in natural environments and will help to inform management actions. The pandemic disease chytridiomycosis, cause…	2. Disease ecology and management in amphibians
58	2018	Thermal biology mediates responses of amphibians and reptiles to habitat modification	Agriculture; biodiversity; CTmax; ectotherm; fragmentation; global change; habitat loss; microclimate; phylogenetic signal; species traits	CLIMATE-CHANGE; TROPICAL AMPHIBIANS; LAND-USE; COMMUNITY STRUCTURE; DIURNAL ACTIVITY; TOLERANCE; ECTOTHERMS; PHYSIOLOGY; EVOLUTION; ECOLOGY	Human activities often replace native forests with warmer, modified habitats that represent novel thermal environments for biodiversity. Reducing biodiversity loss hinges upon identifying which species are most sensitive to the environmental conditions that result from habitat modification. Drawing on case studies and a meta-analysis, we examined whether observed and modelled thermal traits, incl…	4. Physiological responses of amphibians to environmental stressors
59	2015	Desiccation resistance explains amphibian distributions in a fragmented tropical forest landscape	Connectivity; Conservation physiology; Movement; Permeability; Trait; Water loss	EVAPORATIVE WATER-LOSS; SPECIES RICHNESS; CLIMATE-CHANGE; HABITAT; EXTINCTION; DISPERSAL; ECOSYSTEM; EDGE; VULNERABILITY; SALAMANDERS	Although amphibian distributions are associated with environmental moisture at global and local scales, less is known about how desiccation tolerance influences landscape distributions of amphibians. We evaluated two hypotheses linking amphibian distributions in a fragmented tropical forest landscape to desiccation risk. The patch quality hypothesis predicts that desiccation-prone species are abs…	4. Physiological responses of amphibians to environmental stressors
60	2013	Experimental infection dynamics: using immunosuppression and in vivo parasite tracking to understand host resistance in an amphibian-trematode system	amphibian declines; disease ecology; disease susceptibility; eco-immunology; host-parasite interaction; immune suppression; wildlife disease	LIFE-HISTORY; ECOLOGICAL IMMUNOLOGY; BATRACHOCHYTRIUM-DENDROBATIDIS; LIMB DEVELOPMENT; RANA-PIPIENS; TRADE-OFFS; DISEASE; STRESS; TADPOLES; IMMUNITY	Although naturally occurring hosts often exhibit pronounced differences in infection and pathology, the relative importance of factors associated with host life history and immunity in explaining such patterns often remains speculative. Research in eco-immunology highlights the trade-offs between host physiology and immunity, for which natural variations in disease susceptibility offer a valuable…	2. Disease ecology and management in amphibians
61	2009	Hormones and acoustic communication in anuran amphibians		AFRICAN CLAWED FROGS; FEMALE MATE CHOICE; MALE CRICKET FROGS; SEXUALLY DIMORPHIC LARYNX; MALE LEOPARD FROGS; ARGININE VASOTOCIN; REPRODUCTIVE STAGE; STEROID-HORMONES; CALLING BEHAVIOR; SOUND PRODUCTION	Circulating hormone levels can mediate changes in the quality of courtship signals by males and/or mate choice by females and may thus play an important role in the evolution of courtship signals. Costs associated with shifts in hormone levels of males, for example, could effectively stabilize directional selection by females on male signals. Alternatively, if hormone levels affect the selection …	8. Behavioral ecology and communication in amphibians
62	2018	Assay validation and interspecific comparison of salivary glucocorticoids in three amphibian species	ACTH; handling; non-invasive; saliva; stress	CORTISOL; STRESS; PLASMA; CORTICOSTERONE; RESPONSES; HORMONES	Amphibians are one of the most threatened groups of species, facing stressors ranging from habitat degradation and pollution to disease and overexploitation. Stress hormones (glucocorticoids, GCs) provide one quantitative metric of stress, and developing non-invasive methods for measuring GCs in amphibians would clarify how diverse environmental stressors impact individual health in this taxonomi…	4. Physiological responses of amphibians to environmental stressors
63	1994	BIMODAL RESPIRATION IN AQUATIC AND TERRESTRIAL APODAN AMPHIBIANS		VERTEBRATES; SKIN	New data on resting metabolism, aerobic capacity, respiratory morphology and bimodal breathing capacities of four caecilian species were combined with previously known data on caecilian and amphibian biology to discern differing or unifying themes of gas exchange within the Gymnophiona and among the Amphibia. Discoveries include 1) a uniform resting metabolism among caecilians that is distinctly …	4. Physiological responses of amphibians to environmental stressors
64	2021	Increasing Hormonal Control of Skeletal Development: An Evolutionary Trend in Amphibians	Bombina; heterochronies; life history; metamorphosis; skeletogenesis; thyroid hormones	LIFE-HISTORY EVOLUTION; SUPERNUMERARY CAUDAL VERTEBRAE; DIRECT-DEVELOPING FROG; THYROID-HORMONE; PLETHODONTID SALAMANDERS; SKULL DEVELOPMENT; ANURAN METAMORPHOSIS; CRANIAL MORPHOLOGY; LARVAL DEVELOPMENT; URODELE SKULL	The biphasic life history of amphibians includes metamorphosis, a complex developmental event that involves drastic changes in the morphology, physiology and biochemistry accompanying the transition from the larval to adult stage of development. Thyroid hormones (THs) are widely known to orchestrate this remodeling and, in particular, to mediate the development of the bony skeleton, which is a mo…	4. Physiological responses of amphibians to environmental stressors
65	2016	Physiological Stress Responses in Amphibian Larvae to Multiple Stressors Reveal Marked Anthropogenic Effects even below Lethal Levels	amphibians; corticosterone; immune system; metabolic rate; oxidative stress; stress physiology	METABOLIC-RATE; MINERALOCORTICOID RECEPTOR; DEVELOPMENTAL PLASTICITY; LOCAL ADAPTATION; RISK-ASSESSMENT; CORTICOSTERONE; TADPOLES; EXPOSURE; GLUCOCORTICOIDS; CRAYFISH	Natural and anthropogenic disturbances cause profound alterations in organisms, inducing physiological adjustments to avoid, reduce, or remedy the impact of disturbances. In vertebrates, the stress response is regulated via neuroendocrine pathways, including the hypothalamic-pituitary-interrenal axis that regulates the secretion of glucocorticoids. Glucocorticoids have cascading effects on multip…	4. Physiological responses of amphibians to environmental stressors
66	1991	PROSTAGLANDIN REGULATION OF H+-SECRETION IN AMPHIBIAN EPITHELIA	HYDROGEN ION TRANSPORT; FROG SKIN; URINARY BLADDER; PROTEIN KINASE-C	TOAD URINARY-BLADDER; MEDULLARY COLLECTING DUCT; SHORT-CIRCUIT CURRENT; METABOLIC-ACIDOSIS; RANA-PIPIENS; ANTIDIURETIC-HORMONE; IONOPHORE A23187; SODIUM-TRANSPORT; ACIDOTIC TOAD; PHORBOL ESTER	The role of prostaglandins in regulating H+ excretion in amphibian epithelia was investigated. The abdominal skin of the southern leopard frog Rana pipiens and the urinary bladder of the toad Bufo marinus were used to measure proton excretion across their musocal surface. Prostaglandin F2-alpha (PGF2-alpha) produced a dose-dependent inhibition of H+ excretion across the frog skin. Frogs pretreate…	4. Physiological responses of amphibians to environmental stressors
67	2013	Cryptic impacts of temperature variability on amphibian immune function	thermal physiology; salamander; protein complement; Cryptobranchus; climate change	HELLBENDERS CRYPTOBRANCHUS-ALLEGANIENSIS; CLIMATE-CHANGE; CONSERVATION PHYSIOLOGY; TRANSPLANTATION IMMUNITY; POPULATION DECLINES; THERMAL TOLERANCE; MASS MORTALITY; RANA-SYLVATICA; ECTOTHERMS; HEMATOLOGY	Ectothermic species living in temperate regions can experience rapid and potentially stressful changes in body temperature driven by abrupt weather changes. Yet, among amphibians, the physiological impacts of short-term temperature variation are largely unknown. Using an ex situ population of Cryptobranchus alleganiensis, an aquatic North American salamander, we tested the hypothesis that natural…	4. Physiological responses of amphibians to environmental stressors
68	1994	THE RESPIRATORY TRANSITION FROM WATER TO AIR-BREATHING DURING AMPHIBIAN METAMORPHOSIS		AMBYSTOMA-TIGRINUM LARVAE; RANA-CATESBEIANA; XENOPUS-LAEVIS; OXYGEN CONCENTRATION; AQUATIC HYPOXIA; ANURAN LARVAE; GAS-EXCHANGE; BERLANDIERI; RESPONSES; LUNG	Profound developmental changes occur in the morphology and physiology of the respiratory system of amphibians during the transition from strictly aquatic to dual aquatic-aerial breathing. This developmental transition usually involves modifications in ventilatory mechanisms and/or respiratory surfaces (e.g., degeneration of gills, ventilation of functional lungs). Both the first appearance of obl…	4. Physiological responses of amphibians to environmental stressors
69	2022	Development of an amphibian sperm biobanking protocol for genetic management and population sustainability	model species; genome banking; freezing rate; cryoprotectant; assisted reproductive technologies	BOVINE SERUM-ALBUMIN; HORMONALLY INDUCED SPERM; REPRODUCTIVE TECHNOLOGIES; THREATENED AMPHIBIANS; CRYOPRESERVATION; CONSERVATION; SPERMATOZOA; MOTILITY; REINTRODUCTION; CRYOBIOLOGY	Sperm cryopreservation is a crucial tool in amphibian assisted reproductive technologies that aids in population and genetic management of at-risk species. Using Anaxyrus fowleri as a model species, this study found that fertilization success and embryonic development are dependent on the cryoprotectant and freezing rate applied to sperm during cryopreservation. Sperm cryopreservation is a vital …	6. Conservation genetics and population ecology of amphibians
70	2016	Life history linked to immune investment in developing amphibians	Antimicrobial peptides; disease ecology; innate immunity; life-history strategy; MALDI-TOF mass spectrometry; tadpoles		The broad diversity of amphibian developmental strategies has been shaped, in part, by pathogen pressure, yet trade-offs between the rate of larval development and immune investment remain poorly understood. The expression of antimicrobial peptides (AMPs) in skin secretions is a crucial defense against emerging amphibian pathogens and can also indirectly affect host defense by influencing the com…	5. Life history and reproductive ecology of amphibians
71	2014	Amphibian Declines in the Twenty-First Century: Why We Need Assisted Reproductive Technologies	Captive breeding; Cryopreservation; De-extinction; Frog; Hormones; In vitro fertilization; Oocyte; Sperm; Stem cells	GONADOTROPIN-RELEASING-HORMONE; TOAD BUFO-MARINUS; ZEBRAFISH DANIO-RERIO; IN-VITRO FERTILIZATION; HUMAN CHORIONIC-GONADOTROPIN; INTRACELLULAR ICE FORMATION; DIFFERENTIAL SCANNING CALORIMETRY; ONCORHYNCHUS-MYKISS BLASTOMERES; PLURIPOTENT STEM-CELLS; FECAL STEROID ANALYSIS	Each amphibian species is evolutionarily distinct, having developed highly specialized and diverse reproductive strategies in both terrestrial and aquatic environments. These unique reproductive patterns and mechanisms, key to species propagation, have only been explored in a limited number of laboratory models. Although the development of applied reproductive technologies for amphibians has prov…	5. Life history and reproductive ecology of amphibians
72	2007	Chemosensory function of salt and water transport by the amphibian skin	amphibians; Na+ transport; chemosensation; water balance	TOAD BUFO-VIRIDIS; FROG TASTE CELLS; AMILORIDE INHIBITION; ABSORPTION RESPONSE; HYDRATION BEHAVIOR; OSMOTIC REGULATION; LINGUAL EPITHELIA; XENOPUS-LAEVIS; PELVIC PATCH; ADAPTATION	Solute and water transport mechanisms of anuran skin mediate chemosensory functions that permit evaluation of ionic and osmotic properties of hydration sources in a manner similar to taste receptors in the mammalian tongue. Histochemical observations demonstrated apparent connections between spinal nerve endings and epithelial cells of the skin and we used neural and behavioral responses as measu…	4. Physiological responses of amphibians to environmental stressors
73	2000	Comparative study of the molecular mechanisms of oocyte maturation in amphibians	cdc2; cyclin B; frogs; MAP kinase; meiosis reinitiation; mos; maturation promoting factor; oocyte maturation	CELL-CYCLE; PROMOTING FACTOR; CYTOPLASMIC POLYADENYLATION; GERMINAL VESICLE; XENOPUS OOCYTES; INHIBITORY KINASE; FISH OOCYTES; MAP KINASE; ACTIVATION; GOLDFISH	Maturation-promoting factor (MPF), a complex of Cdc2 and cyclin B, is the final inducer of oocyte maturation. Its activity is controlled by inhibitory phosphorylation of Cdc2 on Tyr15/Thr14 and activating phosphorylation on Thr161. Full-grown immature oocytes of the African clawed frog Xenopus laevis contain inactive MPF (pre-MPF) that comprises cyclin B-bound Cdc2 phosphorylated on Tyr15/Thr14 a…	5. Life history and reproductive ecology of amphibians
74	2002	Peptide and protein pheromones in amphibians	sex-pheromone; newt; salamander; frog; courtship behavior; mating behavior; abdominal gland; skin gland	NEWT SEX-PHEROMONE; COURTSHIP BEHAVIOR; HORMONAL-CONTROL; SODEFRIN; PROLACTIN; RECEPTOR; ANDROGEN; GLANDS; SYSTEM	Purification, characterization and biological activity of urodele and anuran sex-pheromones were reviewed. Female-attracting pheromones obtained from the abdominal gland of Cynops pyrrhogaster and C. ensicauda males are peptides consisting of 10 amino acid residues being designated sodefrin and silefrin, respectively. Each pheromone attracted only conspecific females. Molecular cloning of cDNAs e…	8. Behavioral ecology and communication in amphibians
75	2022	Effectiveness of Active Learning Methods as a Supplementary Measure to Routine Didactic Amphibian Experiments in Physiology	Amphibian practical; Chalk and board method; Finger signal method; Pen grabbing method	PERFORMANCE; EDUCATION	Introduction: Animal experiments are banned but it is still a part of first year MBBS curriculum and is well assessed in the examination. Most of medical teachers use the traditional chalk and board method for teaching these experiments where students are passive learners and face difficulty in knowledge gain and recall. In this context, Active Learning Methods (ALM) can be a helpful student-cent…	10. Methods for studying amphibians and their conservation
76	2019	INDIVIDUAL VARIATION IN THERMAL PERFORMANCE OF A TEMPERATE, MONTANE AMPHIBIAN (RANA CASCADAE)	Cascades Frog; in situ; mass; Mount Rainier National Park; thermal optima; thermal physiology	LOCOMOTOR PERFORMANCE; ANURAN AMPHIBIANS; CLIMATE-CHANGE; PHYSIOLOGY; FROG; ACCLIMATION; ECTOTHERMS; DEPENDENCE; CURVES; VULNERABILITY	Temperate, montane amphibians are experiencing rapid environmental change. Better mechanistic understanding of the response of montane amphibians to accelerating changes in air and water temperatures can provide a basis for robust predictions of the vulnerability of species to future climate change. Thermal performance curves allow for quantitative predictions of responses to temperatures beyond …	4. Physiological responses of amphibians to environmental stressors
77	2016	The response of amphibian larvae to environmental change is both consistent and variable		ADAPTIVE PHENOTYPIC PLASTICITY; SCAPHIOPUS-COUCHII TADPOLES; DEVELOPMENTAL PLASTICITY; RANA-TEMPORARIA; STRESS HORMONES; SPADEFOOT TOAD; METAMORPHOSIS; GROWTH; EVOLUTION; DENSITY	Many environments are undergoing rapid environmental change and there is a need to understand the mechanisms by which species can persist in altered environments. Model systems, such as amphibian metamorphosis, which can be generalized across many types of environmental change and across many species, are a powerful tool for understanding mechanisms that facilitate persistence in altered and dist…	9. Mechanisms and consequences of accelerated development in amphibians
78	2020	Effects of ultraviolet-B radiation on physiology, immune function and survival is dependent on temperature: implications for amphibian declines	chytridiomycosis; climate change; larvae; photolyase; synergistic interaction; thermal sensitivity	INDUCED DNA-DAMAGE; WATERS PROTECT AMPHIBIANS; UV-B; OPTICAL CHARACTERISTICS; LOCOMOTOR PERFORMANCE; CAUSES MORTALITY; EXPOSURE; TADPOLES; ACCLIMATION; SENSITIVITY	Multiple environmental changes are thought to be contributing to the widespread decline of amphibians in montane regions, but interactions between drivers of decline are notwell understood. It has been proposed previously that elevated ultraviolet-B radiation (UBVR) and low temperatures may interact in their negative effects on health, immune function and disease susceptibility in exposed amphibi…	4. Physiological responses of amphibians to environmental stressors
79	2013	Are baseline and short-term corticosterone stress responses in free-living amphibians repeatable?	Non-invasive; Corticosterone; Urine; Stressors; Individual variation; Repeatability; Fitness; Survival	URINARY CORTICOSTERONE; METABOLITE RESPONSES; INDIVIDUAL VARIATION; STEROID CONCENTRATIONS; CAPTURE; WILD; TESTOSTERONE; CAPTIVITY; PATTERNS; INDICATE	Amphibians respond to environmental stressors by secreting corticosterone, a stress hormone which promotes physiological and behavioral responses. Capture handling can be used to stimulate physiological stress response in amphibians. The use of single blood sampling and presentation of mean data often limits the quantification of within and between individual variation in baseline and short-term …	4. Physiological responses of amphibians to environmental stressors
80	2016	Detrimental Effects of Zinc Oxide Nanoparticles on Amphibian Life Stages		RED-EYED TREEFROG; SILVER NANOPARTICLES; HATCHING AGE; TRADE-OFFS; CORTICOSTERONE; TOXICITY; DECLINES; EXPOSURE; BEHAVIOR; NANOMATERIALS	While the use of nanoparticles has dramatically increased in recent years, the ecological consequences are not well known. In particular, little research has been done to investigate the potentially detrimental effects of nanoparticles on amphibians, especially across all life-history stages of salamanders and newts (caudates). To address this dearth in knowledge, we examined the effects of zinc …	7. Xenobiotic exposure and effects on amphibians
81	2014	Stress and Chytridiomycosis: Exogenous Exposure to Corticosterone Does not Alter Amphibian Susceptibility to a Fungal Pathogen		EMERGING INFECTIOUS-DISEASES; UV-B RADIATION; BATRACHOCHYTRIUM-DENDROBATIDIS; CHYTRID FUNGUS; FROG TADPOLES; XENOPUS-LAEVIS; ENVIRONMENTAL-CHANGE; EUROPEAN STARLINGS; NATURAL STRESSORS; ANURAN AMPHIBIANS	Recent emergence and spread of the amphibian fungal pathogen, Batrachochytrium dendrobatidis (Bd) has been attributed to a number of factors, including environmental stressors that increase host susceptibility to Bd. Physiological stress can increase circulating levels of the hormone, corticosterone, which can alter a host's physiology and affect its susceptibility to pathogens. We experimentally…	4. Physiological responses of amphibians to environmental stressors
82	2019	Effects of intracerebroventricular arginine vasotocin on a female amphibian proceptive behavior	Vasotocin; Amphibian; Phonotaxis; Hyla versicolor; Mate choice	GONADOTROPIN-RELEASING-HORMONE; ACOUSTICALLY-GUIDED BEHAVIOR; MATE CHOICE; SOCIAL-BEHAVIOR; REPRODUCTIVE STAGE; AUDITORY MIDBRAIN; HYLA-VERSICOLOR; SPRING PEEPERS; GRAY TREEFROGS; PHONOTACTIC PREFERENCES	Mate choice decisions of animals show significant variability-both among and within individuals. Clearly, such variability can profoundly impact individual fitness, as well as subtly alter sexual selection processes, but we know little about the neural mechanisms underlying such variability. We examined the influence of the neuropeptide arginine vasotocin (AVT) on the strength of attraction of fe…	8. Behavioral ecology and communication in amphibians
83	2013	A hyperpolarization-activated ion current of amphibian oocytes	Ambytsoma; Chloride current; Voltage-clamp; Xenopus	XENOPUS-LAEVIS OOCYTES; MEMBRANE CURRENTS; CHLORIDE CURRENT; CHANNEL; EXPRESSION; CALCIUM; PROTEINS; SUBUNIT; CLONING; CLC-4	A comparative analysis of a hyperpolarization-activated ion current present in amphibian oocytes was performed using the two-electrode voltage-clamp technique in Xenopus laevis, Xenopus tropicalis, and Ambystoma mexicanum. This current appears to be driven mainly by Cl- ions, is independent of Ca2+, and is made evident by applying extremely negative voltage pulses; it shows a slow activating phas…	4. Physiological responses of amphibians to environmental stressors
84	1998	Comparative neuroanatomy of vasotocin and vasopressin in amphibians and other vertebrates	vasotocin; vasopressin; neuroanatomy; immunohistochemistry; amygdala; preoptic area; stria terminalis; sexual dimorphism	CORTICOTROPIN-RELEASING FACTOR; MEDIAL PREOPTIC NUCLEUS; VOLES MICROTUS-OCHROGASTER; IMMUNOREACTIVE CELL-BODIES; BULLFROG RANA-CATESBEIANA; GENE EXPRESSING NEURONS; FLANK MARKING BEHAVIOR; IN-SITU HYBRIDIZATION; FROG XENOPUS-LAEVIS; ARGININE VASOTOCIN	This review focuses on the neuroanatomical distribution of vasotocin (VT) and vasopressin (VP) and presents a comparative analysis of brain areas in which VT and VP cell bodies have been reported in fish, amphibians, reptiles, birds and mammals. A comparison of information from previous neuroanatomical studies of VT and VP with findings from a recent study of VT in an amphibian (Taricha granulosa…	4. Physiological responses of amphibians to environmental stressors
85	2018	High Temperature, Oxygen, and Performance: Insights from Reptiles and Amphibians		THERMAL TOLERANCE OCLTT; HEAT-SHOCK PROTEINS; CLIMATE-CHANGE; AEROBIC SCOPE; BIOLOGICAL IMPACTS; GAS-EXCHANGE; LIFE-HISTORY; THERMOREGULATORY BEHAVIOR; PHYSIOLOGICAL-MECHANISMS; DEPENDENT BIOGEOGRAPHY	Much recent theoretical and empirical work has sought to describe the physiological mechanisms underlying thermal tolerance in animals. Leading hypotheses can be broadly divided into two categories that primarily differ in organizational scale: 1) high temperature directly reduces the function of subcellular machinery, such as enzymes and cell membranes, or 2) high temperature disrupts system-lev…	4. Physiological responses of amphibians to environmental stressors
86	2013	Ancestral amphibian v2rs are expressed in the main olfactory epithelium	amino acid odorants; calcium imaging; TAAR; statistical test; spatial pattern	PUTATIVE PHEROMONE RECEPTORS; XENOPUS-LAEVIS; SELECTIVITY; NEURONS; FAMILY; GENES; ORGAN	Mammalian olfactory receptor families are segregated into different olfactory organs, with type 2 vomeronasal receptor (v2r) genes expressed in a basal layer of the vomeronasal epithelium. In contrast, teleost fish v2r genes are intermingled with all other olfactory receptor genes in a single sensory surface. We report here that, strikingly different from both lineages, the v2r gene family of the…	8. Behavioral ecology and communication in amphibians
87	2015	Optimization, validation and efficacy of the phytohaemagglutinin inflammation assay for use in ecoimmunological studies of amphibians	Disease; global environmental change; immunoecology; PHA; phenotypic carry-over; stress	FUNGUS BATRACHOCHYTRIUM-DENDROBATIDIS; IMMUNE-SYSTEM; HYPERSENSITIVITY RESPONSE; IMMUNOCOMPETENCE; DECLINES; BIRDS; METAMORPHOSIS; CONSERVATION; ENVIRONMENT; AUSTRALIA	The global amphibian biodiversity crisis is driven by disease, habitat destruction and drastically altered ecosystems. It has given rise to an unprecedented need to understand the link between rapidly changing environments, immunocompetence and wildlife health (the nascent field of ecoimmunology). Increasing our knowledge of the ecoimmunology of amphibians necessitates the development of reliable…	4. Physiological responses of amphibians to environmental stressors
88	2018	A novel method for the measurement of glucocorticoids in dermal secretions of amphibians	ACTH; herpetofauna; stress; trapping stress	URINARY CORTICOSTERONE METABOLITES; BASE-LINE CORTICOSTERONE; FROG PLATYMANTIS-VITIANA; STRESS RESPONSES; BATRACHOCHYTRIUM-DENDROBATIDIS; ENZYME-IMMUNOASSAY; SALIVARY; CHYTRIDIOMYCOSIS; POPULATION; INDICATORS	Amphibians have been declining in both diversity and abundance due in large part to habitat degradation and the prevalence of emerging diseases. Although stressors can suppress the immune system, affecting an individual's health and susceptibility to pathogens, established methods for directly collecting stress hormones are not suitable for rapid field use or for use on threatened and endangered …	4. Physiological responses of amphibians to environmental stressors
89	2021	Evaluating corticosterone as a biomarker for amphibians exposed to increased salinity and ambient corticosterone	Endocrine disruption; endocrinology; frogs; salamanders; stress physiology	STRESS RESPONSES; PHYSIOLOGICAL STRESS; BRINE CONTAMINATION; FRESH-WATER; HORMONES; OIL; OSMOREGULATION; SALINIZATION; STEROIDS; SURVIVAL	Physiological biomarkers are commonly used to assess the health of taxa exposed to natural and anthropogenic stressors. Glucocorticoid (GC) hormones are often used as indicators of physiological stress in wildlife because they affect growth, reproduction and survival. Increased salinity fromhuman activities negatively influences amphibians and their corticosterone (CORT; the main amphibian GC) ph…	4. Physiological responses of amphibians to environmental stressors
90	2019	Endogenous and exogenous biomarker analysis in terrestrial phase amphibians (Lithobates sphenocephala) following dermal exposure to pesticide mixtures	application rate; body burden; frog; metabolomics	CHAIN AMINO-ACIDS; FRESH-WATER FISH; BIOCHEMICAL PARAMETERS; METABOLOMICS APPROACH; SYNERGISTIC TOXICITY; ENERGY HOMEOSTASIS; HYLA-VERSICOLOR; ATRAZINE; METABOLISM; GLYPHOSATE	Environmental contextMetabolomics can be used to provide a snapshot of an organism's physiology as the organism is exposed to varying environmental conditions. In this study, laboratory-reared amphibians were exposed to multiple pesticides, analogous to field exposures, resulting in an impact to both pesticide body concentrations and the amphibians' hepatic metabolome. These data can be used in t…	7. Xenobiotic exposure and effects on amphibians
91	2020	Water loss and temperature interact to compound amphibian vulnerability to climate change	climate change; desiccation; environmental risk; facultative behaviour; hydroregulation; physiology; thermoregulation	LOSS IMPROVE PREDICTIONS; BEHAVIORAL THERMOREGULATION; OPERATIVE TEMPERATURE; LOCOMOTOR PERFORMANCE; PHYSICAL CALCULATIONS; THERMAL PHYSIOLOGY; LIZARD; MODELS; RESISTANCE; HEAT	Ectotherm thermal physiology is frequently used to predict species responses to changing climates, but for amphibians, water loss may be of equal or greater importance. Using physical models, we estimated the frequency of exceeding the thermal optimum (T-opt) or critical evaporative water loss (EWLcrit) limits, with and without shade- or water-seeking behaviours. Under current climatic conditions…	1. Impacts of climate change on amphibian populations
92	2015	Dual processing of sulfated steroids in the olfactory system of an anuran amphibian	intraspecific chemical communication; Xenopus laevis; pipidae; main olfactory system; vomeronasal system	STRUCTURAL-CHARACTERIZATION; FUNCTIONAL-ORGANIZATION; XENOPUS-LAEVIS; MAIN; PHEROMONE; COMMUNICATION; INFORMATION; EXPRESSION; RESPONSES; SIGNALS	Chemical communication is widespread in amphibians, but if compared to later diverging tetrapods the available functional data is limited. The existing information on the vomeronasal system of anurans is particularly sparse. Amphibians represent a transitional stage in the evolution of the olfactory system. Most species have anatomically separated main and vomeronasal systems, but recent studies …	8. Behavioral ecology and communication in amphibians
93	2021	Hydrothermal physiology and climate vulnerability in amphibians	dehydration; desiccation; ecophysiology; frogs; global change; thermal performance	EVAPORATIVE WATER-LOSS; LOCOMOTOR PERFORMANCE; BEHAVIORAL THERMOREGULATION; BODY-SIZE; TEMPERATURE; DEHYDRATION; BALANCE; MODEL; FROGS; TOADS	Concerns over the consequences of global climate change for biodiversity have spurred a renewed interest in organismal thermal physiology. However, temperature is only one of many environmental axes poised to change in the future. In particular, hydrologic regimes are also expected to shift concurrently with temperature in many regions, yet our understanding of how thermal and hydration physiolog…	4. Physiological responses of amphibians to environmental stressors
94	2016	Extended amplification of acoustic signals by amphibian burrows	Anura; Burrows; Sound amplification; Sound emission; Sound reception	EVOKED VOCAL RESPONSES; SOUTHERN TEMPERATE FOREST; SOUND RECEPTION; SITE SELECTION; FROG; COMMUNICATION; BATRACHYLA; NOISE; NEST; VOCALIZATIONS	Animals relying on acoustic signals for communication must cope with the constraints imposed by the environment for sound propagation. A resource to improve signal broadcast is the use of structures that favor the emission or the reception of sounds. We conducted playback experiments to assess the effect of the burrows occupied by the frogs Eupsophus emiliopugini and E. calcaratus on the amplitud…	8. Behavioral ecology and communication in amphibians
95	2012	Can carotenoids mediate the potentially harmful effects of ultraviolet light in Silurana (Xenopus) tropicalis larvae?	amphibian; nutrition; vitamin D	B RADIATION; VITAMIN-D; SEXUAL ATTRACTIVENESS; AMPHIBIAN CONSERVATION; FURCIFER-PARDALIS; OXIDATIVE STRESS; IMMUNE-RESPONSE; UVB RADIATION; FROG EMBRYOS; PLASTICITY	Amphibians have recently experienced unprecedented declines in the wild, the causes of which are often difficult to mitigate. This has increased the importance of ex situ conservation; however, long-term maintenance and breeding of amphibians in captivity often has limited success. In vertebrates, vitamin D is required for calcium homeostasis and is produced endogenously in skin exposed to ultrav…	4. Physiological responses of amphibians to environmental stressors
96	2019	Amphibian embryos as an alternative model to study the pharmaceutical toxicity of cyclophosphamide and ibuprofen	Amphibian embryos; Tadpoles; Pharmaceuticals; Ibuprofen; Cyclophosphamide	RANA-CATESBEIANA; THERAPEUTIC DRUGS; WASTE-WATER; IN-VITRO; TADPOLES; MICRONUCLEI; ENVIRONMENT; POLLUTANTS; DECLINES; MIXTURE	Pharmaceuticals are becoming potentially ubiquitous pollutants because of their extensive use by man. One of the most frequent groups of pharmaceuticals that have been identified as particularly concerning is that of nonsteroidal anti-inflammatory and chemotherapeutic drugs. In Albania, studies to determine the risk of pharmaceuticals in conjunction with their occurrence in water bodies and their…	7. Xenobiotic exposure and effects on amphibians
97	2014	Thermal physiology and species distribution models reveal climate vulnerability of temperate amphibians	Ecological niche models; global climate change; Pseudacris regilla; Rana aurora; Spea intermontana; thermal physiology	PHENOTYPIC PLASTICITY; SWIMMING PERFORMANCE; RANA-TEMPORARIA; NEW-YORK; FROG; RESPONSES; TADPOLES; ADAPTATION; ECTOTHERMS; IMPACTS	AimHigh-latitude ectotherms are predicted to be less physiologically vulnerable to climate warming than tropical species based on their larger thermal safety margins, the distance between ambient temperatures and species' thermal optima. We sought to test the prediction that high latitude amphibians are buffered against the impacts of climate warming. LocationBritish Columbia, Canada. MethodsWe e…	4. Physiological responses of amphibians to environmental stressors
98	2022	Effects of salinity and a glucocorticoid antagonist, RU486, on waterborne aldosterone and corticosterone of northern leopard frog larvae	Amphibian; Glucocorticoid; Mineralocorticoid; Osmoregulation; Receptor antagonist	STRESS; TOAD; CONSEQUENCES; AMPHIBIANS; RESPONSES; EXPOSURE; BEHAVIOR	Increased salinity is an emerging contaminant of concern for aquatic taxa. For amphibians exposed to salinity, there is scarce information about the physiological effects and changes in osmoregulatory hormones such as corticosterone (CORT) and aldosterone (ALDO). Recent studies have quantified effects of salinity on CORT physiology of amphibians based on waterborne hormone collection methods, but…	4. Physiological responses of amphibians to environmental stressors
99	2012	Changes in cutaneous microbial abundance with sloughing: possible implications for infection and disease in amphibians	Skin; Shedding; Temperature; Rhinella marina; Pathogen; Batrachochytrium dendrobatidis; Commensal microbe; Epidermis; Cutaneous	BATRACHOCHYTRIUM-DENDROBATIDIS INFECTION; RANA-MUSCOSA; CHYTRIDIOMYCOSIS; BACTERIA; FROGS; SALAMANDERS; PATHOGENICITY; TEMPERATURE; PREVALENCE; PHYSIOLOGY	The emergence of disease as a significant global threat to amphibian diversity has generated considerable interest in amphibian defenses against cutaneous microbial infection and disease. To date, however, the influence of sloughing on the susceptibility of amphibians to infection and disease has been largely overlooked. To investigate the potential for sloughing to regulate topical microbial loa…	4. Physiological responses of amphibians to environmental stressors
100	2017	Kisspeptin regulates steroidogenesis and spermiation in anuran amphibian		GERM-CELL PROGRESSION; RANA-ESCULENTA TESTIS; LEYDIG-CELLS; C-FOS; FROG; EXPRESSION; RECEPTOR; GNRH; SPERMATOGENESIS; LOCALIZATION	Kisspeptin (Kp) system has a recognized role in the control of gonadotropic axis, at multiple levels. Recently, a major focus of research has been to assess any direct activity of this system on testis physiology. Using the amphibian anuran, Pelophylax esculentus, as animal model, we demonstrate - for the first time in non-mammalian vertebrate - that testis expresses both Kiss-1 and Gpr54 protein…	4. Physiological responses of amphibians to environmental stressors
101	2014	Thermal Physiology, Disease, and Amphibian Declines on the Eastern Slopes of the Andes	critical thermal maximum; elevational gradient; extinction; frogs; montane forest; physiological ecology; threatened species; tropical Andes; bosque de montana; ecologia fisiologica; especies amenazadas; extincion; gradiente de elevacion; maximo termal critico; ranas; zona tropical de los Andes	ELEVATIONAL RANGE SHIFTS; BATRACHOCHYTRIUM-DENDROBATIDIS; CLIMATE-CHANGE; TEMPERATURE VARIABILITY; RAINFALL VARIABILITY; POPULATION DECLINES; SPECIES-DIVERSITY; TRENDS; CHYTRIDIOMYCOSIS; EXTINCTIONS	Rising temperatures, a widespread consequence of climate change, have been implicated in enigmatic amphibian declines from habitats with little apparent human impact. The pathogenic fungus Batrachochytrium dendrobatidis (Bd), now widespread in Neotropical mountains, may act in synergy with climate change causing collapse in thermally stressed hosts. We measured the thermal tolerance of frogs alon…	1. Impacts of climate change on amphibian populations
102	2014	Net cardiac shunts in anuran amphibians: physiology or physics?	Rhinella marina; Cardiovascular; Blood flow	TOAD BUFO-MARINUS; BLOOD-FLOW; RESPONSES; SYSTEMS; HYPOXIA	Amphibians have a single ventricle and common conus arteriosus that produces an equal pressure to the parallel pulmocutaneous and systemic vascular circuits. The distribution of blood flows between the pulmocutaneous (Q(pul)) and systemic (Q(sys)) circuits (net cardiac shunt) varies with a number of environmental conditions and behaviours; although autonomic regulation of pulmonary vascular resis…	4. Physiological responses of amphibians to environmental stressors
103	2022	VTMaxHerp: A data set of voluntary thermal maximum temperatures of amphibians and reptiles from two Brazilian hotspots	animal conservation; anurans; global warming; lizards; Neotropical herpetofauna; snakes; thermal physiology		Amphibians and reptiles are ectothermic animals and therefore depend on environmental temperatures to maintain their physiological functions. Despite being poorly documented, data on thermal behavioral thresholds to avoid overheating in their habitats are essential to improve the understanding of their thermal ecology and physiology. Here we provide a data set of 312 individual voluntary thermal …	4. Physiological responses of amphibians to environmental stressors
104	2020	Contrasting demographic responses of toad populations to regionally synchronous pathogen (Batrachochytrium dendrobatidis) dynamics	Amphibian; Chytridiomycosis; Disease; Extirpation; Host abundance; Survival	AMPHIBIAN CHYTRID FUNGUS; YOSEMITE TOADS; SPOTTED FROG; DISEASE; CHYTRIDIOMYCOSIS; DECLINE; PHYSIOLOGY; DIVERSITY; INFECTION; SURVIVAL	Bairachochytriurn dendrobatidis (Bd), a fungal pathogen that causes amphibian chytridiomycosis, has been implicated in population declines globally. To better understand how Bd affects survival and how threats vary spatially and temporally, we conducted long-term (range: 9-13 yrs) capture-recapture studies of boreal toads (Anaxyrus boreas) from three similar communities in western Montana. We als…	2. Disease ecology and management in amphibians
105		Heat hardening of a larval amphibian is dependent on acclimation period and temperature	CTmax; heat hardening; thermal acclimation; thermal plasticity; wood frogs	THERMAL TOLERANCE; CLIMATE-CHANGE; DROSOPHILA-MELANOGASTER; GEOGRAPHIC-VARIATION; HSP70 EXPRESSION; SHOCK; PLASTICITY; STRESS; THERMOTOLERANCE; ECTOTHERMS	Plasticity in heat tolerance provides ectotherms the ability to reduce overheating risk during thermal extremes. However, the tolerance-plasticity trade-off hypothesis states that individuals acclimated to warmer environments have a reduced plastic response, including hardening, limiting their ability to further adjust their thermal tolerance. Heat hardening describes the short-term increase in h…	4. Physiological responses of amphibians to environmental stressors
106	2015	17 alpha-Ethinylestradiol can disrupt hemoglobin catabolism in amphibians	Endocrine disrupting chemicals; estrogen; 17 alpha-ethinylestradiol; biliverdin; heme oxygenase; biliverdin reductase; Xenopus laevis	XENOPUS-LAEVIS; HEME OXYGENASE; WASTE-WATER; SURFACE-WATER; SEXUAL-DIFFERENTIATION; ENDOCRINE DISRUPTORS; BILIVERDIN REDUCTASE; TRACE ANALYSIS; EXPRESSION; BILIRUBIN	Different chemical substances, which enter the environment due to anthropogenic influences, can affect the endocrine system and influence development and physiology of aquatic animals. One of these endocrine disrupting chemicals is the synthetic estrogen, 17 alpha-ethinylestradiol (EE2), which is a main component of various oral contraceptives and demonstrably affects many different aquatic verte…	7. Xenobiotic exposure and effects on amphibians
107	2012	The effects of repeated handling and corticosterone treatment on behavior in an amphibian (Ocoee salamander: Desmognathus ocoee)	Amphibian; Corticosterone; Reproduction; Stress; Stressor; Testosterone	MALE COURTSHIP PHEROMONES; FEMALE RECEPTIVITY; STRESS RESPONSES; SEXUAL-BEHAVIOR; FOOD-INTAKE; REPRODUCTION; ROLES; GLUCOCORTICOIDS; ALLOSTASIS; DELIVERY	Exposure to unpredictable challenges triggers a stress response that helps an animal cope by ensuring energy availability and increasing expression of anti-predator behaviors. At the same time, stress responses typically suppress activities non-essential to immediate survival, such as growth and reproduction. Glucocorticoid hormones are key mediators of the stress response. We measured the effect…	4. Physiological responses of amphibians to environmental stressors
108	2017	Tropical amphibians in shifting thermal landscapes under land-use and climate change	CTmax; ectotherm; fragmentation; land cover; microclimate; thermal tolerance	VULNERABILITY; ANIMALS; IMPACTS; ASSEMBLAGES; PHYSIOLOGY; TOLERANCE; ELEVATION; HABITATS; DYNAMICS; DECLINES	Land-cover and climate change are both expected to alter species distributions and contribute to future biodiversity loss. However, the combined effects of land-cover and climate change on assemblages, especially at the landscape scale, remain understudied. Lowland tropical amphibians may be particularly susceptible to changes in land cover and climate warming because many species have narrow the…	1. Impacts of climate change on amphibian populations
109	2019	De Novo Assembly and Annotation of the Larval Transcriptome of Two Spadefoot Toads Widely Divergent in Developmental Rate	Amphibian development; developmental rate; amphibian transcriptomes; developmental plasticity; cross-species comparisons	GENOME SIZE; PLASTICITY; CLASSIFICATION; ENVIRONMENT; PHYLOGENY	Amphibians are highly vulnerable and diverse vertebrates for which we still have modest genomic resources. Amphibian larvae are key components of continental wetlands, where they have strong influences on energy fluxes, nutrient cycling, and community structure. Amphibian larvae are highly sensitive to environmental conditions and can often alter their physiology, behavior and even morphology in …	4. Physiological responses of amphibians to environmental stressors
110	2021	The Combined Effects of Road Salt and Biotic Stressors on Amphibian Sex Ratios	Mesocosm; Salinization; Ecotoxicology; Chloride	NATURAL STRESSORS; IMPACT; PREDATORS	Aquatic systems worldwide are threatened by the anthropogenic use of synthetic chemicals, including pesticides, pharmaceuticals, and road de-icers. Exposure to contaminants can alter the behavior, morphology, and physiology of organisms if it occurs during sensitive life stages. For instance, past studies have documented feminization of male amphibians following herbicide exposure and skewed sex …	4. Physiological responses of amphibians to environmental stressors
111	2015	ASSESSING POPULATION HEALTH OF THE TOLUCA AXOLOTL AMBYSTOMA RIVULARE (TAYLOR, 1940) FROM MEXICO, USING LEUKOCYTE PROFILES	amphibians; conservation; N/L ratios; physiology	IMMUNE-SYSTEM; STRESS; SALAMANDERS; AMPHIBIANS; HEMATOLOGY; COUNTS	World-wide declines of amphibians have heightened the need for information relating to their health status and immune function under natural conditions. Evaluation of differential white blood cell (leukocyte) counts from thin blood smears is one way to gain this information, and this approach is increasingly being used by herpetologists to gauge the integrity of amphibian populations. This approa…	4. Physiological responses of amphibians to environmental stressors
112		Pathogen load predicts host functional disruption: A meta-analysis of an amphibian fungal panzootic	anuran; chytridiomycosis; emerging infectious diseases; energy metabolism; meta-analysis; pathogen; quantitative synthesis	BATRACHOCHYTRIUM-DENDROBATIDIS INFECTION; FROGS LITORIA-CAERULEA; CHYTRID FUNGUS; TERMINAL INVESTMENT; BUFO-BOREAS; R PACKAGE; DISEASE; CHYTRIDIOMYCOSIS; SUSCEPTIBILITY; EXPOSURE	1. The progression of infectious disease depends on the intensity of and sensitivity to pathogen infection. Understanding commonalities in trait sensitivity to pathogen infection across studies through meta-analytic approaches could provide insight to the pathogenesis of infectious diseases. The globally devastating amphibian chytrid fungus, Batrachochytrium dendrobatidis (Bd), offers a good case…	2. Disease ecology and management in amphibians
113	2018	Thermal sensitivity of a Neotropical amphibian (Engystomops pustulosus) and its vulnerability to climate change	acclimation; CTMax; CTMin; global warming; optimal temperature; thermal tolerance	TUNGARA FROG; OVIPOSITION SITE; TEMPERATURE TOLERANCE; MOUNTAIN PASSES; MATING SUCCESS; PHYSIOLOGY; ACCLIMATION; ANURA; CONSTRUCTION; ECTOTHERMS	A species' thermal sensitivity and its exposure to climate variation are key components in the prediction of its vulnerability to climate change. We tested the thermal sensitivity of a tropical amphibian that lives in a mild constant climate in which the thermal tolerance range is expected to closely match the experienced environmental temperature. The air temperature that this species is exposed…	4. Physiological responses of amphibians to environmental stressors
114	2020	Inter- and intraspecific variation in juvenile metabolism and water loss among five biphasic amphibian species	Adaptation; Ambystoma; Metamorph; Physiology; Salamander	COMPLEX LIFE-CYCLES; GEOGRAPHIC-VARIATION; BEHAVIORAL THERMOREGULATION; LOCAL ADAPTATION; BODY-SIZE; SALAMANDERS; FROGS; PHYSIOLOGY; PATTERNS; INSECTS	Population persistence is informed by the ability of individuals to cope with local abiotic conditions, which is commonly mediated by physiological traits. Among biphasic amphibians, juveniles-which are infrequently studied but play a key role in amphibian population dynamics-are the first life stage to experience terrestrial conditions following the aquatic larval stage. To illuminate phenotypic…	4. Physiological responses of amphibians to environmental stressors
115	2019	Acclimation temperature effects on locomotor traits in adult aquatic anurans (X. tropicalis and X. laevis) from different latitudes: possible implications for climate change	Amphibians; locomotion; plasticity; temperature	THERMAL-ACCLIMATION; XENOPUS-LAEVIS; ENVIRONMENTAL VARIABILITY; PHENOTYPIC PLASTICITY; CLAWED FROG; PERFORMANCE; AMPHIBIANS; CAPACITY; METABOLISM; SALAMANDER	Climate change is in part responsible for the 70% decline in amphibian species numbers worldwide. Although temperature is expected to impact whole-organism performance in ectotherms, reversible thermal acclimation has been suggested as a mechanism that may buffer responses to abrupt temperature changes. Here, we test for an effect of acclimation on locomotor performance traits (jump force and sta…	4. Physiological responses of amphibians to environmental stressors
116	2015	Immunodetection of Telomerase-Like Immunoreactivity in Normal and Regenerating Tail of Amphibians Suggests It Is Related to Their Regenerative Capacity		LIMB REGENERATION; CAJAL BODIES; TISSUES	The high regenerative power of amphibians suggests that numerous signaling pathways remain active in larvae and adult tissues, including those stimulated by telomerases. The protein component of Telomerase (TERT) shows high amino acid homology in numerous vertebrates and we have utilized an antibody made for a lizard telomerase to detect a putative telomerase in amphibians tissues based on 60-75%…	4. Physiological responses of amphibians to environmental stressors
117	2007	Amphibian aquaporins and adaptation to terrestrial environments: A review	aquaporin; water channel; tree frog; pelvic patch skin; urinary bladder; vasotocin; immunohistochemistry; anurans	MITOCHONDRIA-RICH CELLS; KIDNEY COLLECTING DUCT; FROG URINARY-BLADDER; CHIP WATER CHANNEL; SODIUM-TRANSPORT; FA-CHIP; FUNCTIONAL-CHARACTERIZATION; MOLECULAR-CLONING; PELVIC PATCH; RAT-KIDNEY	In many anurans, the pelvic patch of the ventral skin and the urinary bladder are important osmoregulatory organs. Since the discovery of water channel protein, aquaporin (AQP), in mammalian erythrocytes, 17 distinct full sequences of AQP mRNAs have been identified in anurans. Phylogenetic tree of AQP proteins from amphibians and mammals suggested that anuran AQPs can be divided into six types: i…	4. Physiological responses of amphibians to environmental stressors
118	2019	Interaction between temperature and sublethal infection with the amphibian chytrid fungus impacts a susceptible frog species		BATRACHOCHYTRIUM-DENDROBATIDIS; LEOPARD FROG; POPULATION-DYNAMICS; PATHOGEN; DISEASE; EXPOSURE; CHYTRIDIOMYCOSIS; CONSERVATION; STRATEGIES; DEFENSES	The amphibian chytrid fungus Batrachochytrium dendrobatidis is an emerging infectious pathogen present on every continent except Antarctica. It causes the disease chytridiomycosis in a subset of species but does not always result in disease or death for every host. Ambient temperature influences both amphibian metabolism and chytrid pathogenicity, however the interactive effects on host physiolog…	2. Disease ecology and management in amphibians
119	2017	Influence of temperature on the antioxidant responses and lipid peroxidation of two species of tadpoles (Rhinella schneideri and Physalaemus nattereri) exposed to the herbicide sulfentrazone (Boral 500SC (R))	Amphibians; Sulfentrazone; Temperature; Biochemical biomarkers; Oxidative stress	INTEGRATED BIOMARKER RESPONSE; OXIDATIVE STRESS; CLIMATE-CHANGE; LITHOBATES-CATESBEIANUS; AMPHIBIAN POPULATIONS; ELEVATED-TEMPERATURE; LARVAL AMPHIBIANS; S-TRANSFERASES; GLUTATHIONE; METAMORPHOSIS	Amphibians can experience large temperature fluctuations in their habitats, especially during the larval stage, when tadpoles are restricted to small and ephemeral ponds. Changes in water temperature can alter development, metabolism and behaviour of cold-blooded animals but also the toxicokinetics of chemicals in the environment. In Brazil, pesticides application is intensified during the rainy …	4. Physiological responses of amphibians to environmental stressors
120	2016	Early exposure to ultraviolet-B radiation decreases immune function later in life	Amphibian declines; disease; immunocompetence; leucocyte; phytohaemagglutinin; ultraviolet radiation	GLOBAL AMPHIBIAN DECLINES; UV-B; CHYTRIDIOMYCOSIS; PATHOGEN; PLASTICITY; MORTALITY; TADPOLES; GROWTH; METAMORPHOSIS; SENSITIVITY	Amphibians have declined dramatically worldwide. Many of these declines are occurring in areas where no obvious anthropogenic stressors are present. It is proposed that in these areas, environmental factors such as elevated solar ultraviolet-B (UV-B) radiation could be responsible. Ultraviolet-B levels have increased in many parts of the world as a consequence of the anthropogenic destruction of …	2. Disease ecology and management in amphibians
121	2020	A Bacillus thuringiensis kurstaki Biopesticide Does Not Reduce Hatching Success or Tadpole Survival at Environmentally Relevant Concentrations in Southern Leopard Frogs (Lithobates sphenocephalus)	Bacillus thuringiensis; Biopesticide; Amphibian; Bt; Median lethal concentration	TROUT SALVELINUS-FONTINALIS; SKIN BACTERIA; BATRACHOCHYTRIUM-DENDROBATIDIS; PESTICIDE EXPOSURE; VAR. ISRAELENSIS; RANA-PIPIENS; TOXICITY; INSECTICIDE; SUSCEPTIBILITY; RESISTANCE	Amphibians are in global decline, and anthropogenic activities are known leading causes of their demise. Thus the interaction between agriculture and amphibian health has been examined for decades. Many facets of amphibian physiology and ecology place them at high risk among the nontarget organisms affected by agricultural byproducts. Research has shown that many chemicals and fertilizers affect …	7. Xenobiotic exposure and effects on amphibians
122	2022	Realistic exposure to fipronil, 2,4-D, vinasse and their mixtures impair larval amphibian physiology*	Pesticides; Vinasse; Tadpoles; Tropical conditions; Biomarkers	BULLFROG LITHOBATES-CATESBEIANUS; OXIDATIVE STRESS RESPONSES; 2,4-DICHLOROPHENOXYACETIC ACID; COMMERCIAL FORMULATION; RHINELLA-SCHNEIDERI; LIPID-PEROXIDATION; ALPHA-CYPERMETHRIN; TOXICITY; TADPOLES; TEMPERATURE	Expansion of sugarcane crops may have contributed to the increased contamination of native habitats in Brazil. Several species of amphibians inhabit ponds formed in flooded farmlands, where pesticide concentrations are usually high. This study evaluated the ecotoxicological effects of the sugarcane pesticides fipronil and 2,4-D, as well as the fertilizer vinasse (isolated and mixed), on physiolog…	7. Xenobiotic exposure and effects on amphibians
123	2022	Using metabolomic profiling to inform use of surrogate species in ecological risk assessment practices	Amphibians; Metabolomics; Pesticides; Ecological risk assessment; Zebrafish	FISH; SENSITIVITY; CALIFORNIA; DECLINES; EXPOSURE; WATER	The U.S. EPA frequently uses avian or fish toxicity data to set protective standards for amphibians in ecological risk assessments. However, this approach does not always adequately represent aquatic-dwelling and terrestrial phase amphibian exposure data. For instance, it is accepted that early life stage tests for fish are typically sensitive enough to protect larval amphibians, however, metamor…	2. Disease ecology and management in amphibians
124	2017	Does physiological response to disease incur cost to reproductive ecology in a sexually dichromatic amphibian species?	Batrachochytrium dendrobatidis; Physiological adaptation; Stress; Reproductive ecology; Breeding colors; Conservation physiology	STRESS-INDUCED INHIBITION; NORTHERN LEOPARD FROGS; TOAD RHINELLA-MARINA; TIME TAQMAN PCR; BATRACHOCHYTRIUM-DENDROBATIDIS; URINARY CORTICOSTERONE; METABOLITE RESPONSES; SEASONAL-CHANGES; FUNGAL PATHOGEN; BODY CONDITION	It is well known that the disease chytridiomycosis, caused by the fungal pathogen Batrachochytrium dendrobatidis (Bd) has contributed to amphibian declines worldwide. The impact of Bd varies, with some species being more susceptible to infection than others. Recent evidence has shown that Bd can have sub-lethal effects, whereby increases in stress hormones have been associated with infection. Cou…	2. Disease ecology and management in amphibians
125	2013	Spatial and temporal patterns of water loss in heterogeneous landscapes: using plaster models as amphibian analogues	desiccation; physiology; plaster of Paris; Plethodon albgula; Missouri; Ozark; Western Slimy Salamander	DISPERSAL; SURVIVAL; TEMPERATURE; DESICCATION; SALAMANDER; DYNAMICS; ECOLOGY; CLIMATE; SLOPE	Water balance is critical to survival, growth, and performance of many terrestrial organisms because it can influence foraging time, limit dispersal, and curtail courtship activities. Water loss can vary in time and space across the landscape, and can also be modulated by behavior. Amphibians are particularly sensitive to water loss because their skin provides little to no resistance to evaporati…	4. Physiological responses of amphibians to environmental stressors
126	2015	Different expression domains for two closely related amphibian TAARs generate a bimodal distribution similar to neuronal responses to amine odors		OLFACTORY RECEPTOR NEURONS; XENOPUS-LAEVIS; EPITHELIUM; MAIN; BULB	Olfactory perception is mediated by a multitude of olfactory receptors, whose expression in the sensory surface, the olfactory epithelium, is spatially regulated. A common theme is the segregation of different olfactory receptors in different expression domains, which in turn leads to corresponding segregation in the neuronal responses to different odor groups. The amphibian olfactory receptor ge…	8. Behavioral ecology and communication in amphibians
127	2016	Joint effects of habitat, zooplankton, host stage structure and diversity on amphibian chytrid	chytrid; habitat; UV; zooplankton; diversity; stage structure	PATHOGEN BATRACHOCHYTRIUM-DENDROBATIDIS; UV-B EXPOSURE; FOOD-WEB; INFECTION; TRANSMISSION; DISEASE; RADIATION; DAPHNIA; PHYSIOLOGY; PREDATORS	Why does the severity of parasite infection differ dramatically across habitats? This question remains challenging to answer because multiple correlated pathways drive disease. Here, we examined habitat disease links through direct effects on parasites and indirect effects on parasite predators (zooplankton), host diversity and key life stages of hosts. We used a case study of amphibian hosts and…	2. Disease ecology and management in amphibians
128	2022	Temperature and Diet Acclimation Modify the Acute Thermal Performance of the Largest Extant Amphibian	Andrias davidianus; animal conservation; metabolic compensation; physiological plasticity; respiration rate; thermal limits	CHINESE GIANT SALAMANDER; METABOLIC-REGULATION; OXYGEN LIMITATION; GENE-EXPRESSION; CELLULAR STRESS; CHANOS-CHANOS; TOLERANCE; CLIMATE; VULNERABILITY; BOTTLENECKS	Simple Summary The Chinese giant salamander (Andrias davidianus) is one of the largest extant amphibian species, and it is considered critically endangered by the IUCN Red List. Previous studies have demonstrated that future climate change could strongly affect this species. However, how to conduct the related conservation activities are still unclear. Understanding the thermal physiology of A. d…	4. Physiological responses of amphibians to environmental stressors
129	2014	Phospholipase C and Diacylglycerol Mediate Olfactory Responses to Amino Acids in the Main Olfactory Epithelium of an Amphibian		XENOPUS-LAEVIS TADPOLES; RECEPTOR POTENTIAL CHANNEL; SIGNAL-TRANSDUCTION; ODORANT RECEPTOR; VOMERONASAL NEURONS; SENSORY NEURONS; SYSTEM; TRPC2; ORGAN; ORGANIZATION	The semi-aquatic lifestyle of amphibians represents a unique opportunity to study the molecular driving forces involved in the transition of aquatic to terrestrial olfaction in vertebrates. Most amphibians have anatomically segregated main and vomeronasal olfactory systems, but at the cellular and molecular level the segregation differs from that found in mammals. We have recently shown that amin…	8. Behavioral ecology and communication in amphibians
130	2021	Low desiccation and thermal tolerance constrains a terrestrial amphibian to a rare and disappearing microclimate niche	Climate change; Geocrinia; physiological thresholds; soil moisture; temperature; threatened species	CLIMATE-CHANGE; WATER-LOSS; THERMOREGULATORY BEHAVIOR; GEOCRINIA-VITELLINA; BODY-TEMPERATURE; FROG; VULNERABILITY; ACCLIMATION; ANURA; HEAT	Drier and hotter conditions caused by climate change threaten species that exist close to their physiological limits, as well as those with limited ability tomove. Habitat specialists may also be particularly vulnerable if they have specific abiotic requirements. Here we assess whether thermal and hydric constraints can explain the highly restricted and declining distributions of the critically e…	1. Impacts of climate change on amphibian populations
131	2020	Dwarfism in close continental amphibian populations despite lack of genetic isolation	anurans; body size; continental dwarfism; Epidalea calamita; intraspecific size variation	LIFE-HISTORY TRAITS; BODY-SIZE VARIATION; TOAD BUFO-CALAMITA; NATTERJACK TOAD; GEOGRAPHIC-VARIATION; ISLAND GIGANTISM; TROPHIC ECOLOGY; BERGMANNS RULE; R-PACKAGE; SELECTION	Ample variation in body size is common in vertebrates over extensive geographical distances, or in isolated populations, where effective geographical barriers may cause dwarfism or gigantism. Here we study potential causes of extreme size reduction in continental populations of amphibians within a short geographical distance and in the absence of geographical barriers. Natterjack toads Epidalea c…	5. Life history and reproductive ecology of amphibians
132	2020	Environmental and host factors shaping the gut microbiota diversity of brown frog Rana dybowskii	Amphibian; Habitat; Season; Ontogeny; Microbiome; Temperature; Fasting	COMMUNITY STRUCTURE; DIGESTIVE-TRACT; EXPOSURE; TEMPERATURE; AMPHIBIANS; PHYSIOLOGY; ECOLOGY; HABITAT; FISH	Symbiotic microbial communities are common in amphibians, and the composition of gut microbial communities varies with factors such as host phylogeny, life stage, ecology, and diet. However, little is known regarding how amphibians acquire their microbiota or how their growth, development, and environmental factors affect the diversity of their microbiotas. We sampled the gut microbiota during di…	4. Physiological responses of amphibians to environmental stressors
133	2019	Hormone-induced sperm-release in the critically endangered Booroolong frog (Litoria booroolongensis): effects of gonadotropin-releasing hormone and human chorionic gonadotropin	Amphibian; captive breeding; conservation; gamete release; reproduction; reproductive technologies; spermiation	RANA-TEMPORARIA; AMPHIBIANS; CRYOPRESERVATION; FERTILIZATION; CONSERVATION; SPERMATOZOA; MOTILITY	Reproductive technologies have great potential to overcome captive breeding failure and improve the propagation and genetic management of threatened species. Here we report on the development of hormone therapies to induce sperm-release in the critically endangered Booroolong frog, Litoria booroolongensis. Abstract Research into the development of reproductive technologies for amphibians has incr…	6. Conservation genetics and population ecology of amphibians
134	2022	Differences in Corticosterone Release Rates of Larval Spring Salamanders (Gyrinophilus porphyriticus) in Response to Native Fish Presence	amphibian; stress physiology; coping capacity; glucocorticoids; predation	WHOLE-BODY CORTICOSTERONE; SAN-MARCOS SALAMANDER; AMPHIBIAN DECLINES; GAMBUSIA-AFFINIS; NONNATIVE FISH; BROOK TROUT; STRESS; PREDATION; GROWTH; FROG	Simple Summary In amphibians, glucocorticoid hormones play a key role in the response to predation stress. Predators can directly affect prey via injury and death, but they can also have indirect effects due to the activity of glucocorticoids. The regulation of glucocorticoids can differ between populations that have co-evolved with predators and those that have not. We measured glucocorticoids a…	4. Physiological responses of amphibians to environmental stressors
135	2017	Immediate and lag effects of pesticide exposure on parasite resistance in larval amphibians	agrochemical; carbamate; helminth; disease ecology; acetylcholinesterase inhibitor	INFECTIOUS-DISEASE; ECOTOXICOLOGY; TOLERANCE; ECOLOGY; SUSCEPTIBILITY; PHYSIOLOGY; CERCARIAE; PATHOGEN; TRAITS; IMPACT	Across host-parasite systems, there is evidence that pesticide exposure increases parasite loads and mortality following infection. However, whether these effects are driven by reductions in host resistance to infection or slower rates of parasite clearance is often unclear. Using controlled laboratory experiments, we examined the ability of larval northern leopard frogs (Lithobates pipiens) and …	7. Xenobiotic exposure and effects on amphibians
136	2018	THE EFFECTS OF SUBSTRATE PH ON GROWTH AND SURVIVAL OF RECENTLY METAMORPHOSED MARBLED SALAMANDERS (AMBYSTOMA OPACUM)	environmental contamination; juvenile amphibian; habitat destruction and modification; strip mining reclamation; sulfuric acid	PLETHODONTID SALAMANDERS; AMPHIBIAN POPULATIONS; EMBRYONIC MORTALITY; ACID PRECIPITATION; SODIUM-BALANCE; SOIL ACIDITY; FOREST; DECLINES; MACULATUM; FROG	In terrestrial habitats with a history of mining activity, understanding the effects of soil acidification on the ecology of amphibians is an important part of the restoration process and of the conservation of local amphibian populations. After metamorphosis, pond-breeding amphibians spend much of their life in direct contact with the soil in upland habitat adjacent to aquatic breeding sites. Gi…	4. Physiological responses of amphibians to environmental stressors
137	2015	Effects of low dose endosulfan exposure on brain neurotransmitter levels in the African clawed frog Xenopus laevis	Endosulfan; Toxicity; Neurotransmitters; Physiology; Behaviour; Amphibians	ACETYLCHOLINESTERASE ACTIVITY; TADPOLES; SEROTONIN; PESTICIDE; TOXICITY; BEHAVIOR; CHLORPYRIFOS; INSECTICIDES; INVOLVEMENT; RECEPTORS	Understanding the impact of pesticides in amphibians is of growing concern to assess the causes of their decline. Among pesticides, endosulfan belongs to one of the potential sources of danger because of its wide use and known effects, particularly neurotoxic, on a variety of organisms. However, the effect of endosulfan was not yet evaluated on amphibians at levels encompassing simultaneously bra…	7. Xenobiotic exposure and effects on amphibians
138	2022	Post-release comparisons of amphibian growth reveal challenges with sperm cryopreservation as a conservation tool	Anaxyrus fowleri; assisted-reproductive technology; captive-breeding; captive-release; conservation translocation; reintroduction; reproductive physiology	ARTIFICIAL-INSEMINATION; TADPOLE SIZE; DNA-DAMAGE; BODY-SIZE; SEMEN; AGE; METAMORPHOSIS; PERFORMANCE; CLIMATE; TRAITS	Conservation translocation using captive-bred individuals has become increasingly important for species restoration. Despite advancements in technologies for captive-breeding, such as gamete cryopreservation, it remains largely unknown if these artificially-produced offspring can be used to establish a viable wild population. Using an amphibian species with a stable conservation status (Anaxyrus …	6. Conservation genetics and population ecology of amphibians
139	2014	Effects of visible implanted elastomer marking on physiological traits of frogs	Amphibian; glucocorticoid; marking technique; peptide; symbiotic bacteria		Amphibians possess innate immune defences, including antimicrobial peptides and symbiotic bacterial communities, that can protect them from infectious diseases, including chytridiomycosis. On-going research is attempting to use amphibian symbiotic bacteria to develop probiotic treatments that can protect hosts from the causative agent of chytridiomycosis, the fungal pathogen Batrachochytrium dend…	4. Physiological responses of amphibians to environmental stressors
140	2001	Surfactant proteins and cell markers in the respiratory epithelium of the amphibian, Ambystoma mexicanum	axolotl; epithelium; lung; SP-B; SP-D; TTF-1	HEPATOCYTE NUCLEAR FACTOR-3-BETA; VERTEBRATE PULMONARY SURFACTANT; TRANSCRIPTION FACTOR-I; DEVELOPING MOUSE LUNG; BRANCHING MORPHOGENESIS; HOMEOSTASIS; EXPRESSION; SYSTEM; LIMB; MICE	The respiratory tract is lined by diverse epithelial cell types whose morphology, gene expression and functions are highly specialized along the cephalo-caudal axis of the lung. Pulmonary gas exchange, surface tension reduction, host defense, fluid and electrolyte transport are functions shared by various vertebrate species, each organism facing similar requirements for adaptation to air breathin…	4. Physiological responses of amphibians to environmental stressors
141	2016	Infection risk decreases with increasing mismatch in host and pathogen environmental tolerances	Amphibian; Batrachochytrium dendrobatidis; biodiversity; CTmax; disease; ectotherm; habitat loss; susceptibility; thermal tolerance; traits	FUNGUS BATRACHOCHYTRIUM-DENDROBATIDIS; AMPHIBIAN CHYTRID FUNGUS; EMERGING DISEASE; DECLINES; BIODIVERSITY; TEMPERATURE; SUSCEPTIBILITY; PHYSIOLOGY; WILDLIFE; THREATS	The fungal pathogen Batrachochytrium dendrobatidis (Bd) has caused the greatest known wildlife pandemic, infecting over 500 amphibian species. It remains unclear why some host species decline from disease-related mortality whereas others persist. We introduce a conceptual model that predicts that infection risk in ectotherms will decrease as the difference between host and pathogen environmental …	2. Disease ecology and management in amphibians
142	2018	Cardiac biomarkers as sensitive tools to evaluate the impact of xenobiotics on amphibians: the effects of anionic surfactant linear alkylbenzene sulfonate (LAS)	Pollutant; Heart; Anurans; Cardiac function, ecotoxicology	BULLFROG TADPOLES; RANA-BERLANDIERI; POPULATION DECLINES; ROUNDUP ORIGINAL(R); XENOPUS-LAEVIS; CONTRACTILITY; CALCIUM; LARVAE; HEART; WATER	Amphibian populations have been experiencing a drastic decline worldwide. Aquatic contaminants are among the main factors responsible for this decline, especially in the aquatic environment. The linear alkylbenzene sulfonate (LAS) is of particular concern, since it represents 84% of the anionic surfactants' trade. In Brazil, the maximal LAS concentration allowed in fresh waters is 0.5 mg L-1, but…	7. Xenobiotic exposure and effects on amphibians
143	2012	A comparison of human chorionic gonadotropin and luteinizing hormone releasing hormone on the induction of spermiation and amplexus in the American toad (Anaxyrus americanus)	Amphibian; Behavior; Hormones; Sperm; Toad	IN-VITRO FERTILIZATION; AMPHIBIAN CONSERVATION; BUFO-AMERICANUS; FROG; BEHAVIOR; BAXTERI	Background: Captive breeding programs for endangered amphibian species often utilize exogenous hormones for species that are difficult to breed. The purpose of our study was to compare the efficacy of two different hormones at various concentrations on sperm production, quantity and quality over time in order to optimize assisted breeding. Methods: Male American toads (Anaxyrus americanus) were d…	4. Physiological responses of amphibians to environmental stressors
144	2021	Corticosterone mediates a growth-survival tradeoff for an amphibian exposed to increased salinity	anthropogenic disturbances; conservation physiology; frog; glucocorticoids; sodium chloride; stress	LIFE-HISTORY; PHARMACOLOGICAL CHARACTERIZATION; STRESS RESPONSES; CONSEQUENCES; BEHAVIOR; WATER; PREDATOR; HORMONES; OSMOREGULATION; PHYSIOLOGY	Life-history tradeoffs are common across taxa, but growth-survival tradeoffs-usually enhancing survival at a cost to growth-are less frequently investigated. Increased salinity (NaCl) is a prevalent anthropogenic disturbance that may cause a growth-survival tradeoff for larval amphibians. Although physiological mechanisms mediating tradeoffs are seldom investigated, hormones are prime candidates.…	4. Physiological responses of amphibians to environmental stressors
145	2020	Effects of elevated salinity on Cuban treefrog (Osteopilus septontrionalis) aldosterone levels, growth, and development	Salinity; aldosterone; amphibian; osmotic stress	ROAD DEICING SALT; PLASMA-ALDOSTERONE; 2 ANURANS; TADPOLES; FROG; TOLERANCE; TOAD; SEPTENTRIONALIS; GREEN; ADAPTATION	Amphibians are increasingly challenged with salinization due to factors such as elevated sea level associated with climate change, the use of road salts, and lowering of water tables. Aldosterone is a steroid hormone that is produced by the adrenal cortex and is involved in osmotic regulation and may play an important role in amphibian acclimation to elevated salinity. We studied the effects of s…	4. Physiological responses of amphibians to environmental stressors
146	2023	Environmental endocrine disruptors and amphibian immunity: A bridge between the thyroid hormone axis and T cell development	Thyroid; Immunotoxicity; Endocrine disrupting chemicals; Xenopus; T cell; Thymus; Metamorphosis; Post -embryonic development	CLASS-I ANTIGENS; XENOPUS-LAEVIS; RANAVIRUS FV3; RESPONSES; EXPOSURE; METAMORPHOSIS; SYSTEM; VITRO; DIFFERENTIATION; TRIBUTYLTIN	Immunity is susceptible to reprogramming by environmental chemical and endocrine signals. Notably, numerous thyroid disrupting chemicals (TDCs) have the potential to perturb immune endpoints, but data are lacking on the mechanisms by which TDCs can influence the development of the immune system. T cell immunity is particularly vulnerable to modulation by TDCs during thymic education, differentiat…	4. Physiological responses of amphibians to environmental stressors
147	2017	Seasonal factors influence quantal transmitter release and calcium dependence at amphibian neuromuscular junctions	neurotransmission; synaptic plasticity; calcium; hibernation	MOTOR-NERVE TERMINALS; CONTROL ACETYLCHOLINE-RELEASE; INDIVIDUAL ACTIVE ZONES; NEUROTRANSMITTER RELEASE; PROBABILISTIC SECRETION; SYNAPTIC VESICLES; EXTERNAL CALCIUM; STRIATED-MUSCLE; FREEZE-FRACTURE; EVOKED RELEASE	Amphibian neuromuscular junctions (NMJs) are composed of hundreds of neurotransmitter release sites that exhibit nonuniform transmitter release probabilities and demonstrated seasonal modulation. We examined whether recruitment of release sites is variable when the extracellular calcium concentration ([Ca2+](o)) is increased in the wet and dry seasons. The amount of transmitter released from the …	4. Physiological responses of amphibians to environmental stressors
148	2019	Small heat shock proteins in the amphibian Pelophylax bergeri: Cloning and characterization of Hsp27 and Hsp30 cDNAs and their expression analysis in ex vivo skin exposed to abiotic stresses	sHSP cloning; Pool frog; Phylogenetic tree; qRT-PCR; Thermal stress; Cadmium	CHIRONOMUS-RIPARIUS DIPTERA; GENE-EXPRESSION; IN-VIVO; RAINBOW-TROUT; HSPB1 HSP27; WATER FROGS; CADMIUM; TEMPERATURE; HSP70; EVOLUTION	Small Heat Shock Proteins (sHSP) are molecular chaperones that play an essential role in maintaining protein homeostasis and promoting cell survival. In this work, for the first time, multiple cDNAs encoding for small Hsp27 and Hsp30, designed, respectively, as PbHsp27-(1-2) and PbHsp30-(1-5), were cloned and characterized in the amphibian Pelophylax bergeri, which is a suitable model for studyin…	4. Physiological responses of amphibians to environmental stressors
149	2014	Trpc2 is expressed in two olfactory subsystems, the main and the vomeronasal system of larval Xenopus laevis	Amphibians; Olfactory organ; RT-PCR; In situ hybridization		Complete segregation of the main olfactory epithelium (MOE) and the vomeronasal epithelium is first observed in amphibians. In contrast, teleost fishes possess a single olfactory surface, in which genetic components of the main and vomeronasal olfactory systems are intermingled. The transient receptor potential channel TRPC2, a marker of vomeronasal neurons, is present in the single fish sensory …	8. Behavioral ecology and communication in amphibians
150	2019	Mechanistic basis for loss of water balance in green tree frogs infected with a fungal pathogen	amphibian; aquaporin; chytridiomycosis; osmotic homeostasis; water uptake	BATRACHOCHYTRIUM-DENDROBATIDIS; TIGHT JUNCTION; TOAD SKIN; ANURAN AMPHIBIANS; LITORIA-CAERULEA; GENE-EXPRESSION; CHYTRIDIOMYCOSIS; PERMEABILITY; TRANSPORT; FLUID	Chytridiomycosis, a lethal skin disease caused by the fungal pathogen Batrachochytrium dendrobatidis (Bd). disrupts skin function of amphibians, interfering with ionic and osmotic regulation. To regulate fungal loads, amphibians increase their rate of skin sloughing. However, sloughing also causes a temporary loss of ionic and osmotic homeostasis due to disruption of the skin, a key osmoregulator…	4. Physiological responses of amphibians to environmental stressors
151	2016	Effects of long-term exposure to two fungicides, pyrimethanil and tebuconazole, on survival and life history traits of Italian tree frog (Hyla intermedia)	Fungicides; Amphibians; Growth; Development; Metamorphosis; Tadpoles	ENVIRONMENTALLY-RELEVANT CONCENTRATIONS; ACUTE TOXICITY; PESTICIDE CONCENTRATIONS; SURFACE-WATER; AMPHIBIAN EMBRYOS; FEEDING-BEHAVIOR; GROWTH; TADPOLES; STRESS; TRIPHENYLTIN	Over the last few years, the hazards associated with the extensive use of fungicides have become an issue of great concern but, at present, the effects of these substances on amphibians remain poorly understood. The goal of the present study was to assess the effects of two commonly used fungicides, tebuconazole and pyrimethanil, on Italian Tree Frog (Hyla intermedia), a species frequently found …	7. Xenobiotic exposure and effects on amphibians
152	2022	Day vs. night variation in the LPS effects on toad's immunity and endocrine mediators	Amphibians; Corticosterone; Ecoimmunology; Inflammation; Phagocytosis	NF-KAPPA-B; GENE-EXPRESSION; CANE TOAD; INFLAMMATORY CYTOKINES; STRESS HORMONES; MELATONIN; CORTICOSTERONE; INNATE; PLASMA; CLOCK	The immune-endocrine interactions following an immune challenge have been demonstrated in amphibians. When considering immune challenges, the immune-endocrine implications can vary with the injection time (day or night), a pattern not explored in amphibians. We investigated the immune response following a lipopolysaccharide -LPS injection, measured as plasma bacterial killing ability -BKA, phagoc…	4. Physiological responses of amphibians to environmental stressors
153	2022	Physiology and acclimation potential are tuned with phenology in larvae of a prolonged breeder amphibian	Alytes almogavarii; breeding phenology; developmental rate; growth; metabolic rate; metabolic scope; RMR; SMR	CLIMATE-CHANGE IMPACTS; PHENOTYPIC PLASTICITY; GROWING-SEASON; METABOLIC-RATE; RESPONSES; TADPOLES; TEMPERATURE; GROWTH; TRAJECTORIES; CONSTRAINTS	Due to the speed of climate changes, rapid buffering mechanisms such as phenotypic plasticity - which may depend on breeding phenology - could be key to avoid extinction. The links between phenology and plasticity, however, remain understudied. Here we explored the matching between phenology and the thermal sensitivity of standard (SMR) and routine metabolic rates (RMR), metabolic scope (i.e. the…	4. Physiological responses of amphibians to environmental stressors
154	2022	Immune and endocrine responses of Cururu toads (Rhinella icterica) in their natural habitat after LPS stimulation	Amphibian; Cytokine; Corticosterone; Immunity; Melatonin	BACTERIAL LIPOPOLYSACCHARIDE; CANE TOAD; GENE-EXPRESSION; XENOPUS-LAEVIS; IN-VIVO; CORTICOSTERONE; ENDOTOXIN; MELATONIN; STRESS; AXIS	Glucocorticoids and melatonin display immunomodulatory functions, with both immune-stimulatory and suppressor effects, depending on the context. While their immune properties are well-explored in mammals, there are still few studies on this immune-endocrine interaction in an inflammatory context in amphibians, all of them under captivity conditions, which can constitute a stressor for these anima…	4. Physiological responses of amphibians to environmental stressors
155	2021	Cadmium-induced toxicity to amphibian tadpoles might be exacerbated by alkaline not acidic pH level	Rana zhenhaiensis; Cd exposure; pH level; Oxidative stress; Genotoxicity	XENOPUS-LAEVIS; OXIDATIVE STRESS; METAL CONTAMINATION; CARASSIUS-AURATUS; EXPOSURE; WATER; METAMORPHOSIS; LIVER; GROWTH; ACCUMULATION	Heavy metal pollution in natural water bodies generally interacting with other environmental stressors produces toxic effects on aquatic organisms. However, toxicological studies exploring interactive effects of these stressors are still limited. Here, tadpoles of the Zhenhai brown frog (Rana zhenhaiensis) were exposed to a 3 x 3 factorial combination, with three cadmium (Cd) concentrations (0, 1…	7. Xenobiotic exposure and effects on amphibians
156	2017	Coordinated shift of olfactory amino acid responses and V2R expression to an amphibian water nose during metamorphosis	Metamorphosis; Olfactory receptors; Evolution; V2R family; Calcium imaging; Amino acid odorants	LARVAL XENOPUS-LAEVIS; EPITHELIUM; RECEPTORS; MAIN	All olfactory receptors identified in teleost fish are expressed in a single sensory surface, whereas mammalian olfactory receptor gene families segregate into different olfactory organs, chief among them the main olfactory epithelium expressing ORs and TAARs, and the vomeronasal organ expressing V1Rs and V2Rs. A transitional stage is embodied by amphibians, with their vomeronasal organ expressin…	4. Physiological responses of amphibians to environmental stressors
157	2018	Novel findings on the impact of chytridiomycosis on the cardiac function of anurans: sensitive vs. tolerant species	Chytrid; Frogs; Amphibian decline; Heart; Wildlife disease	BATRACHOCHYTRIUM-DENDROBATIDIS; CHYTRID FUNGUS; AMPHIBIAN CHYTRIDIOMYCOSIS; BULLFROG TADPOLES; RANA-CATESBEIANA; SUSCEPTIBILITY; DISEASE; FROGS; SKIN; CONTRACTILITY	Background. Understanding of the physiological effects of chytridiomycosis is crucial to worldwide amphibian conservation. Therefore, we analyzed the cardiac function of two anuran species (Xenopus laevis and Physalaemus albonotatus) with different susceptibilities to infection by the causative agent of chytridiomycosis, Batrachochytrium dendrobatidis (hereafter Bd). Methods. We analyzed the in s…	4. Physiological responses of amphibians to environmental stressors
158	2014	Impact of global warming at the range margins: phenotypic plasticity and behavioral thermoregulation will buffer an endemic amphibian	Amphibian; behavioral thermoregulation; global warming; operative temperature; phenotypic plasticity; thermal performance curve; thermal tolerance	CLIMATE-CHANGE; PHYSIOLOGY; RESPONSES; VULNERABILITY; TEMPERATURE; ANIMALS; MODELS	When dispersal is not an option to evade warming temperatures, compensation through behavior, plasticity, or evolutionary adaptation is essential to prevent extinction. In this work, we evaluated whether there is physiological plasticity in the thermal performance curve (TPC) of maximum jumping speed in individuals acclimated to current and projected temperatures and whether there is an opportuni…	1. Impacts of climate change on amphibian populations
159	2012	Sink or swim: a test of tadpole behavioral responses to predator cues and potential alarm pheromones from skin secretions	Amphibian; Antimicrobial peptide; Bradykinin; Bufo bufo; Pheromone	CHEMICAL CUES; RANA-TEMPORARIA; PREY DEFENSES; BUFO-BOREAS; PEPTIDES; RISK; BRADYKININ; PROSPECTUS; KAIROMONES; ANURANS	Chemical signaling is a vital mode of communication for most organisms, including larval amphibians. However, few studies have determined the identity or source of chemical compounds signaling amphibian defensive behaviors, in particular, whether alarm pheromones can be actively secreted from tadpoles signaling danger to conspecifics. Here we exposed tadpoles of the common toad Bufo bufo and comm…	8. Behavioral ecology and communication in amphibians
160	2014	Precipitation Constrains Amphibian Chytrid Fungus Infection Rates in a Terrestrial Frog Assemblage in Jamaica, West Indies	Batrachochytrium dendrobatidis; Eleutherodactylus; infectious disease; machine learning; niche modeling; Osteopilus; West Indies	PATHOGEN BATRACHOCHYTRIUM-DENDROBATIDIS; SP-NOV; DISEASE; CHYTRIDIOMYCOSIS; PREVALENCE; EVOLUTION; PATTERNS; BIODIVERSITY; DYNAMICS; BEHAVIOR	We model Batrachochytrium dendrobatidis (Bd) infection rates in Jamaican frogsone of the most threatened amphibian fauna in the world. The majority of species we surveyed were terrestrial direct-developing frogs or frogs that breed in tank bromeliads, rather than those that use permanent water bodies to breed. Thus, we were able to investigate the climatic correlates of Bd infection in a frog ass…	1. Impacts of climate change on amphibian populations
161	2015	Impacts of UVB provision and dietary calcium content on serum vitamin D-3, growth rates, skeletal structure and coloration in captive oriental fire-bellied toads (Bombina orientalis)	UVB radiation; amphibians; ex situ; calcium metabolism; gut-loading; vitamin D-3	ULTRAVIOLET-B RADIATION; METABOLIC BONE-DISEASE; REPRODUCTIVE SUCCESS; NUTRIENT COMPOSITION; FURCIFER-PARDALIS; FROGS; HEALTH; CAROTENOIDS; HUSBANDRY; EXPOSURE	Many amphibian species are dependent on ex situ conservation interventions for their long-term persistence. However, projects have been jeopardised by husbandry issues involving poor calcium metabolism and nutritional metabolic bone disease (NMBD). Healthy calcium metabolism requires appropriate dietary calcium content and access to vitamin D-3. In many animals, vitamin D-3 can be photobiosynthes…	4. Physiological responses of amphibians to environmental stressors
162	2020	The Relative Significance of Signal Amplitude and Rate of Its Change for Spike Generation in Amphibian Medullary Auditory Neurons	auditory pathway; medulla oblongata; temporal coding; the rate of change of amplitude; amphibians; adaptation	FROGS COCHLEAR NUCLEUS; TEMPORAL CHARACTERISTICS; OCTOPUS CELLS; ENVELOPE; SOUND; FREQUENCY; SENSITIVITY; INTEGRATION; MODULATION; GRASSFROG	We investigated the responses of single neurons in the dorsal medullar nucleus of the grass frog (Rana temporaria L.) to tones with amplitude modulated by repetitive segments of low-frequency noise. The carrier frequency corresponded to the neuronal characteristic frequency within the range of 0.2-2.0 kHz. The responses were compared with current instantaneous values of the signal amplitude and t…	8. Behavioral ecology and communication in amphibians
163	2021	Water-borne corticosterone assay is a valid method in some but not all life-history stages in Northern Leopard Frogs	Amphibian; Biomarker; Conservation physiology; Hormone; Rana pipiens; Stress	STEROIDS; POPULATION	There is a particular need to develop conservation tools for use in amphibian populations, which are declining rapidly. Glucocorticoid hormones like corticosterone (CORT) are often used as biomarkers of amphibian stress. A relatively new method of assessing CORT in amphibians is to measure CORT concentrations in water that has held amphibians (water-borne (WB) CORT). Here, we tested whether WB CO…	4. Physiological responses of amphibians to environmental stressors
164	2014	Caging, but not Air Deprivation, Slows Tadpole Growth and Development in the Amphibian Xenopus laevis		COMPETITOR-INDUCED PLASTICITY; AFRICAN CLAWED FROG; LARVAL GROWTH; DIETARY-PROTEIN; SALINITY STRESS; ANURAN LARVAE; METAMORPHOSIS; DENSITY; CUES; SALAMANDERS	Xenopus laevis tadpoles raised in submerged cages in normoxic water develop more slowly than tadpoles raised with access to air. This study distinguishes between the effects of being caged and being deprived access to air on development and growth. Tadpoles were raised in high and low density control tanks and in cages in the same tank that were either completely submerged or with the top exposed…	4. Physiological responses of amphibians to environmental stressors
165	2016	Effects of a mining-altered environment on individual fitness of amphibians and reptiles	conservation physiology; habitat degradation; habitat modification; indirect effects; metal pollution; restoration; scalation anomaly	METABOLIC-RATE; FLUCTUATING ASYMMETRY; BODY CONDITION; CONSERVATION BIOLOGY; MULTIPLE STRESSORS; METAL POLLUTION; BIODIVERSITY; POPULATIONS; SNAKES; COSTS	Pollution can affect wildlife directly through toxicity and indirectly through changes in biotic and abiotic factors, however, how these mechanisms interact in affecting free-ranging animals remains poorly understood. By examining effects on individual fitness proxies, we aimed to determine the mechanisms behind documented amphibian and reptile declines in barren landscapes where vegetation was n…	4. Physiological responses of amphibians to environmental stressors
166	2013	Larval wood frog (Rana [=Lithobates] sylvatica) development and physiology following infection with the trematode parasite, Echinostoma trivolvis	Amphibian; Energetics; Metabolism; Oxygen consumption; Phenotypic plasticity; Respiration; Tadpole	STANDARD METABOLIC-RATE; SCHISTOCEPHALUS-SOLIDUS; METAMORPHIC CLIMAX; HELISOMA TRIVOLVIS; ENERGETIC COST; OXYGEN-UPTAKE; DEER MICE; HOST; TADPOLES; METACERCARIAE	Parasites can potentially affect host energetics through a variety of mechanisms including diverting energy from host functions or eliciting energetically costly responses. In many systems energetic costs of parasite infection remain poorly defined. The widespread trematode Echinostoma trivolvis can cause mortality of and pathology in larval amphibians. However, physiological impacts of E. trivol…	2. Disease ecology and management in amphibians
167	2022	Response to thermal and hydric regimes point to differential inter- and intraspecific vulnerability of tropical amphibians to climate warming	Hydrothermal physiology; Thermal performance curves; Climate warming; Tropical amphibians; Direct development frogs; Climate vulnerability; Intraspecific variation	PREFERRED BODY TEMPERATURES; EVAPORATIVE WATER-LOSS; PUERTO-RICAN FROGS; COUNTERGRADIENT VARIATION; PERFORMANCE; PHYSIOLOGY; FOREST; MODELS; ACCLIMATION; ECTOTHERMS	In Puerto Rico, an island threatened by climate warming, only one of two species of frogs that share part of their distribution has undergone a recent range contraction to higher elevations. We questioned if differences in their physiological response to temperature and dehydration might explain this distributional change. We studied a lowland and a highland population of Eleutherodactylus coqui,…	4. Physiological responses of amphibians to environmental stressors
168	2021	Stress hormones mediate developmental plasticity in vertebrates with complex life cycles	Developmental plasticity; Corticotropin-releasing factor; Glucocorticoid; Thyroid hormone; Metamorphosis; Amphibian	CORTICOTROPIN-RELEASING-FACTOR; WHOLE-BODY CORTICOSTERONE; PREDATION RISK-ASSESSMENT; WESTERN SPADEFOOT TOAD; FACTOR CRF FAMILY; THYROID-HORMONE; XENOPUS-LAEVIS; PHENOTYPIC PLASTICITY; AMPHIBIAN METAMORPHOSIS; GLUCOCORTICOID-RECEPTOR	The environment experienced by developing organisms can shape the timing and character of developmental processes, generating different phenotypes from the same genotype, each with different probabilities of survival and performance as adults. Chordates have two basic modes of development, indirect and direct. Species with indirect development, which includes most fishes and amphibians, have a co…	4. Physiological responses of amphibians to environmental stressors
169	2022	The skin microbiota of the axolotl Ambystoma altamirani is highly influenced by metamorphosis and seasonality but not by pathogen infection	Skin microbiota; Amphibians; Metamorphosis; Seasonality	ARROYO LOS AXOLOTES; CUTANEOUS BACTERIA; BATRACHOCHYTRIUM-DENDROBATIDIS; COMMUNITY STRUCTURE; LEYDIG-CELLS; SALAMANDER; FROGS; BIOAUGMENTATION; TERRESTRIAL; TEMPERATURE	BackgroundMicrobiomes have been increasingly recognized as major contributors to host health and survival. In amphibians, bacterial members of the skin microbiota protect their hosts by inhibiting the growth of the fungal pathogen Batrachochytrium dendrobatidis (Bd). Even though several studies describe the influence of biotic and abiotic factors over the skin microbiota, it remains unclear how t…	4. Physiological responses of amphibians to environmental stressors
170	2020	Artificial light at night alters the sexual behaviour and fertilisation success of the common toad	Fitness; Reproduction; Amphibian; Anthropogenic light pollution; Behaviour	POLLUTION; SELECTION; RHYTHMS; COST	Artificial Light At Night (ALAN) is an emerging pollution, that dramatically keeps on increasing worldwide due to urbanisation and transport infrastructure development. In 2016, it nearly affected 23% of the Earth's surface. To date, all terrestrial and aquatic ecosystems have been affected. The disruption of natural light cycles due to ALAN is particularly expected for nocturnal species, which r…	8. Behavioral ecology and communication in amphibians
171	2019	Dehydration as a stressor in toads (Rhinella ornata)	amphibian; corticosterone; hematocrit; neutrophil:lymphocyte ratio	EVAPORATIVE WATER-LOSS; ELECTROLYTE CONCENTRATIONS; LOCOMOTOR PERFORMANCE; ARGININE VASOTOCIN; ANGIOTENSIN-II; BODY-FLUIDS; CORTICOSTERONE; BALANCE; ALDOSTERONE; IMMUNITY	Availability of a humid environment is essential for amphibians to carry out their activities and most species are characterized by low resistance to evaporative water loss. Moreover, dehydration severely compromises amphibian locomotor and foraging performance, representing a relevant selective factor modulating the evolution of its integrative phenotype. In this way, we hypothesized that dehydr…	4. Physiological responses of amphibians to environmental stressors
172	2019	Roundup (TM) With Corticosterone Functions as an Infodisruptor to Antipredator Response in Tadpoles	amphibians; ecotoxicology; glyphosate; conservation physiology; stress; water-borne hormones	WHOLE-BODY CORTICOSTERONE; PERCEIVED PREDATION RISK; PHYSIOLOGICAL STRESS; AMPHIBIAN DECLINES; WATER; HERBICIDE; GLYPHOSATE; EXPOSURE; BEHAVIOR; HORMONES	Larval amphibians are frequently exposed to multiple stressors in aquatic environments, so understanding how individual stressors and synergisms of multiple stressors affect amphibians is integral to conservation efforts. Glyphosate, the active ingredient in Roundup (TM), is a common pollutant found in aquatic environments. Exposure to glyphosate induces morphological, behavioral, and physiologic…	7. Xenobiotic exposure and effects on amphibians
173	2012	Analysis of cutaneous and internal gill gas exchange morphology in early larval amphibians, Pseudophryne bibronii and Crinia georgiana	Larval morphology; Cutaneous; Internal gills; Gas exchange; Diffusion; Convection	CARBON-MONOXIDE EXPOSURE; XENOPUS-LAEVIS; OXYGEN-UPTAKE; DANIO-RERIO; RESPIRATORY DEVELOPMENT; SKIN VASCULARIZATION; DIFFUSING-CAPACITY; RANA-CATESBEIANA; ATLANTIC SALMON; YOLK-SAC	This study uses stereological techniques to examine body, internal gill and cardiovascular morphology of two larval amphibians, Pseudophryne bibronii and Crinia georgiana, to evaluate the roles of diffusive and convective gas exchange. Gosner stage 27 specimens were prepared for light microscopy and six parallel sections of equal distance taken through the body as well as a further six through th…	4. Physiological responses of amphibians to environmental stressors
174	2021	Artificial light at night (ALAN) affects the stress physiology but not the behavior or growth of Rana berlandieri and Bufo valliceps	Amphibians; Stress; ALAN; Light pollution; Conservation; Corticosterone; Physiology	BASE-LINE CORTICOSTERONE; REPEATABILITY; VERTEBRATES; RESPONSES; FROG; GLUCOCORTICOIDS; EXPOSURE; HORMONES	Artificial light at night (ALAN) alters the natural light dark patterns in ecosystems. ALAN can have a suite of effects on community structure and is a driver of evolutionary processes that influences a range of behavioral and physiological traits. Our understanding of possible effects of ALAN across species amphibians is lacking and research is warranted as ALAN could contribute to stress and de…	4. Physiological responses of amphibians to environmental stressors
175	2022	A regression-based QSAR-model to predict acute toxicity of aromatic chemicals in tadpoles of the Japanese brown frog (Rana japonica): Calibration, validation, and future developments to support risk assessment of chemicals in amphibians	Acute toxicity; Rana japonica tadpole; QSAR; Monte Carlo method; Index of ideality of correlation	SUBSTITUTED PHENOLS; BENZENE-DERIVATIVES; INDEX; DESCRIPTORS; CRITERION; IDEALITY; NARCOSIS	Amphibian populations are undergoing a global decline worldwide. Such decline has been attributed to their unique physiology, ecology, and exposure to multiple stressors including chemicals, temperature, and biological hazards such as fungi of the Batrachochyrium genus, viruses such as Ranavints, and habitat reduction. There are limited toxicity data for chemicals available for amphibians and few…	7. Xenobiotic exposure and effects on amphibians
176	2012	Seasonal changes in the thermal tolerances of the toad Rhinella arenarum (Bufonidae) in the Monte Desert of Argentina	Amphibian; Argentina; Monte Desert; Seasonal acclimatization; Thermal tolerance	ANURAN AMPHIBIANS; ACCLIMATION; TADPOLES; PHYSIOLOGY; ECOLOGY	We studied the thermal tolerances of Rhinella arenarum during the dry and wet seasons of the Monte Desert in San Juan Province, Argentina. This toad had differences in CTmax between dry and wet seasons, and the CTmax values were higher in the wet season (Austral summer). Operative temperature, body temperature, environmental maximal temperature, and relative humidity were related to CTmax, sugges…	4. Physiological responses of amphibians to environmental stressors
177	2022	Biochemical and osmoregulatory responses of the African clawed frog experimentally exposed to salt and pesticide	Amphibian; Ecotoxicology; Oxidative stress; Biomarkers; Organophosphate pesticide; Climate change	OXIDATIVE STRESS RESPONSES; GLOBAL AMPHIBIAN DECLINES; SALINITY TOLERANCE; AQUATIC ORGANISMS; XENOPUS-LAEVIS; K-ATPASE; MULTIPLE STRESSORS; ENERGY-EXPENDITURE; ESTERASE-ACTIVITY; GLAND NA	Salinization and pollution are two main environmental stressors leading deterioration to water quality and degradation of aquatic ecosystems. Amphibians are a highly sensitive group of vertebrates to environmental disturbance of aquatic ecosystems. However, studies on the combined effect of salinization and pollution on the physiology of amphibians are limited. In this study, we measured the stan…	4. Physiological responses of amphibians to environmental stressors
178	2022	The impact of time and environmental factors on the mitochondrial vesicle and subsequent motility of amphibian sperm	Anuran; Bufonid; Conservation; Endangered; Reproduction	SHORT-TERM STORAGE; SPERMATOZOA; FERTILIZATION; OSMOLALITY; QUALITY; ATP; TEMPERATURE; LONGEVITY	For amphibian species that display external fertilization in an aquatic environment, hypoosmotic shock to sperm cells can quickly result in damage to cellular structure and function. This study sought to determine how fertilization media osmolality, temperature, and time impact the stability of the mitochondrial vesicle's association with the sperm head and thus motility and quality of forward pr…	4. Physiological responses of amphibians to environmental stressors
179	2001	Regulation of digestive performance: a proposed adaptive response	adaptation; amphibian; digestive physiology; feeding habits; metabolism; reptile	DYNAMIC ACTION; BURMESE PYTHONS; TEMPERATURE; METABOLISM; INTESTINE; LIZARDS; SNAKES	Among snakes a correlation exists between feeding habits (frequent or infrequent) and the magnitude by which digestive performance is regulated (modest or large). This paper investigates whether the observed regulation of digestive performance is an adaptation to feeding habits and therefore, a product of natural selection. Using data on metabolic and intestinal responses to feeding for amphibian…	4. Physiological responses of amphibians to environmental stressors
180	2001	The control of gut motility	teleost; amphibian; reptile; neuropeptide; smooth muscle	NITRIC-OXIDE SYNTHASE; VASOACTIVE INTESTINAL POLYPEPTIDE; ENTERIC NERVOUS-SYSTEM; CYCLASE-ACTIVATING-PEPTIDE; PIG SMALL-INTESTINE; ILEAL LONGITUDINAL MUSCLE; TROUT ONCORHYNCHUS-MYKISS; P-LIKE IMMUNOREACTIVITY; CANINE PROXIMAL COLON; SMALL-BOWEL MOTILITY	Gut motility in non-mammalian vertebrates as in mammals is controlled by the presence of food, by autonomic nerves and by hormones. Feeding and the presence of food initiates contractions of the stomach wall and subsequently gastric emptying, peristalsis, migrating motor complexes and other patterns of motility follow. This overview will give examples of similarities and differences in control sy…	4. Physiological responses of amphibians to environmental stressors
181	2017	When local anesthesia becomes universal: Pronounced systemic effects of subcutaneous lidocaine in bullfrogs (Lithobates catesbeianus)	Anesthesia; Analgesia; Amphibian; Local anesthesia; Systemic effects; Amino amides	VOLTAGE-GATED SODIUM; CARDIOVASCULAR-RESPONSES; ALFAXALONE ANESTHESIA; AMERICAN BULLFROG; HEART-RATE; IMMERSION; BRAIN; MS222; ROPIVACAINE; BUPIVACAINE	Sodium channel blockers are commonly injected local anesthetics but are also routinely used for general immersion anesthesia in fish and amphibians. Here we report the effects of subcutaneous injection of lidocaine (5 or 50 mg kg(-1)) in the hind limb of bullfrogs (Lithobates catesbeianus) on reflexes, gular respiration and heart rate (handled group, n = 10) or blood pressure and heart rate via a…	4. Physiological responses of amphibians to environmental stressors
182	2008	Computational modelling identifies the impact of subtle anatomical variations between amphibian and mammalian skeletal muscle on spatiotemporal calcium dynamics		RAT-LIVER MITOCHONDRIA; ADULT GUINEA-PIG; SARCOPLASMIC-RETICULUM; STEREOLOGICAL ANALYSIS; FILAMENT LENGTHS; STRIATED MUSCLE; CARDIAC-MUSCLE; CA2+ MOVEMENTS; TIME-COURSE; FIBERS	The physical sites of calcium entry and exit in the skeletal muscle cell are distinct and highly organised in space. It was investigated whether the highly structured spatial organisation of sites of Ca(2+) release, uptake and action in skeletal muscle cells substantially impacts the dynamics of cytosolic Ca(2+) handling and thereby the physiology of the cell. Hereto, the spatiotemporal dynamics …	4. Physiological responses of amphibians to environmental stressors
183	2020	Do Epigenetic Changes Drive Corticosterone Responses to Alarm Cues in Larvae of an Invasive Amphibian?		TOADS RHINELLA-MARINA; DNA METHYLATION; CANE TOADS; ANTIPREDATOR BEHAVIOR; PHENOTYPIC PLASTICITY; RAPID EVOLUTION; ZEBRA FINCHES; BUFO-MARINUS; STRESS; ZEBULARINE	The developmental environment can exert powerful effects on animal phenotype. Recently, epigenetic modifications have emerged as one mechanism that can modulate developmentally plastic responses to environmental variability. For example, the DNA methylation profile at promoters of hormone receptor genes can affect their expression and patterns of hormone release. Across taxonomic groups, epigenet…	4. Physiological responses of amphibians to environmental stressors
184	2018	Long-term heavy metal pollution varied female reproduction investment in free-living anura, Bufo raddei	Reproduction; Life history; Clutch size; Egg size; Amphibian; Trade-off	LIFE-HISTORY VARIATION; TRADE-OFF; MATERNAL INVESTMENT; EGG SIZE; NUMBER; TOAD; CHINA; FROGS; CONTAMINANTS; PHYSIOLOGY	Environment contamination is known to affect the growth, reproduction, and even mortality of anuran species, and hence modulate their life history traits. Although knowledge of the ability of amphibians to cope with harsh environments has gained ongoing research, the reproductive strategy of free-living amphibians subjected to long-term heavy metal pollution is largely unknown. This study aimed t…	4. Physiological responses of amphibians to environmental stressors
185	2014	Environmental acidification is not associated with altered plasma corticosterone levels in the stream-side salamander, Desmognathus ochrophaeus	Acidification; Amphibian; Corticosterone; pH; Stress; Salamander	BUFO-TERRESTRIS; INTERRENAL AXIS; ACID EXPOSURE; SALMO-TRUTTA; BROWN TROUT; BEHAVIOR; REPRODUCTION; RESISTANCE; PHYSIOLOGY; AMPHIBIANS	As environments become increasingly altered due to anthropogenic factors, interest is growing in how endocrine systems respond to pollution and environmental degradation. Glucocorticoid hormones (GCs) are a type of stress hormones that are released upon activation of the hypothalamic-pituitaryadrenal axis and have widespread effects throughout the body. We tested the hypothesis that exposure to e…	4. Physiological responses of amphibians to environmental stressors
186	2022	Integrating physiology into correlative models can alter projections of habitat suitability under climate change for a threatened amphibian	activity; Aneides aeneus; climate change; MaxEnt; mechanism; resistance to water loss	SPECIES DISTRIBUTION MODELS; GREEN SALAMANDER; ANEIDES-AENEUS; IMPROVE PREDICTIONS; WATER-LOSS; DISTRIBUTIONS; NICHE; CONSERVATION; COMPETITION; ABUNDANCE	Rapid global change has increased interest in developing ways to identify suitable refugia for species of conservation concern. Correlative and mechanistic species distribution models (SDMs) represent two approaches to generate spatially-explicit estimates of climate vulnerability. Correlative SDMs generate distributions using statistical associations between environmental variables and species p…	1. Impacts of climate change on amphibian populations
187	2013	Do global models predicting environmental suitability for the amphibian fungus, Batrachochytrium dendrobatidis, have local value to conservation managers?	chytridiomycosis; Crinia georgiana; frog declines; Myobatrachidae; south-western Australia	FOREST STREAM FROGS; NORTHERN QUEENSLAND; EMERGING DISEASE; AUSTRALIAN FROG; CHYTRID FUNGUS; CHYTRIDIOMYCOSIS; INFECTION; POPULATION; PREVALENCE; PATHOGEN	The amphibian chytrid fungus Batrachochytrium dendrobatidis is a major cause of frog declines globally. Two recent Maxent models predict high environmental suitability for B.dendrobatidis in south-western Australia despite severe summer drought and many frog species with direct development or breeding in ephemeral water bodies: features often associated with absence of B.dendrobatidis. We determi…	2. Disease ecology and management in amphibians
188	2016	Haematological and immunological characteristics of eastern hellbenders (Cryptobranchus alleganiensis alleganiensis) infected and co-infected with endo- and ectoparasites	Amphibian; anaemia; co-infection; leech; neutrophil-to-lymphocyte ratio; trypanosome	FUNGUS BATRACHOCHYTRIUM-DENDROBATIDIS; LIFE-HISTORY; INNATE IMMUNITY; MOLECULAR CHARACTERIZATION; TRYPANOSOME INFECTIONS; NATURAL ANTIBODIES; AMPHIBIAN DECLINES; GARTER SNAKE; BLOOD; LEECH	Disease is among the leading causes of the global decline in amphibian populations. In North America, parasites and pathogens are among the factors implicated in precipitous population declines of the giant hellbender salamander (Cryptobranchus alleganiensis), but the incidence of infections and the responses of hellbenders to infections remain poorly studied. Here, we document the prevalence of …	2. Disease ecology and management in amphibians
189	2015	Kisspeptin drives germ cell progression in the anuran amphibian Pelophylax esculentus: A study carried out in ex vivo testes	Kisspeptin; Spermatogonial proliferation; Pcna; Gnrh; ER beta	GONADOTROPIN-RELEASING-HORMONE; FROG RANA-ESCULENTA; KISSPEPTIN/KISSPEPTIN RECEPTOR SYSTEM; METASTASIS SUPPRESSOR GENE; ESTROGEN-RECEPTOR; GREEN FROG; IN-VIVO; GNRH; GPR54; PITUITARY	Kisspeptin, via Gpr54 receptor, regulates puberty onset in most vertebrates. Thus, the direct involvement of kisspeptin activity in testis physiology was investigated in the anuran amphibian, Pelophylax esculentus. In this vertebrate gpr54 mRNA has been localized in both interstitial compartment and spermatogonia (SPG), whereas SPG proliferation requires the cooperation between estradiol and test…	4. Physiological responses of amphibians to environmental stressors
190	2013	Bimodal processing of olfactory information in an amphibian nose: odor responses segregate into a medial and a lateral stream	Xenopus laevis; Olfactory receptor neurons; taar genes; v1r genes; or class I and class II genes; G proteins	PHEROMONE RECEPTOR GENE; XENOPUS-LAEVIS; SIGNAL-TRANSDUCTION; PHOSPHOLIPASE-C; NEURONS; BULB; ZEBRAFISH; VOMERONASAL; EXPRESSION; SYSTEM	In contrast to the single sensory surface present in teleost fishes, several spatially segregated subsystems with distinct molecular and functional characteristics define the mammalian olfactory system. However, the evolutionary steps of that transition remain unknown. Here we analyzed the olfactory system of an early diverging tetrapod, the amphibian Xenopus laevis, and report for the first time…	8. Behavioral ecology and communication in amphibians
191	2019	Artificial light at night and captivity induces differential effects on leukocyte profile, body condition, and erythrocyte size of a diurnal toad	amphibians; blood cells; captivity; light pollution; stress	HEMATOLOGIC REFERENCE INTERVALS; STRESS-INDUCED CHANGES; MELANOPHRYNISCUS-RUBRIVENTRIS; PLASMA-CORTICOSTERONE; PERIPHERAL-BLOOD; METABOLIC-RATE; CELL-SIZE; NOTOPHTHALMUS-VIRIDESCENS; AMPHIBIAN DECLINES; FROG	Light pollution or artificial lighting at night (ALAN) is an emerging threat to biodiversity that can disrupt physiological processes and behaviors. Because ALAN stressful effects are little studied in diurnal amphibian species, we investigated if chronic ALAN exposure affects the leukocyte profile, body condition, and blood cell sizes of a diurnal toad. We hand-captured male toads of Melanophryn…	4. Physiological responses of amphibians to environmental stressors
192	2020	The effect of injection and topical application of hCG and GnRH agonist to induce sperm-release in the roseate frog, Geocrinia rosea	amphibian; animal welfare; assisted reproductive technologies; captive breeding; hormone; percutaneous absorption; sperm; spermiation	ARTIFICIAL FERTILIZATION; SPERMIATION; HORMONE	Reproductive technologies may assist amphibian conservation breeding programs (CBPs) to achieve propagation targets and genetic management goals. However, a trial-and-error approach to protocol refinement has led to few amphibian CBPs routinely employing reproductive technologies with predictable outcomes. Additionally, while injections can be safely administered to amphibians, perceived animal w…	2. Disease ecology and management in amphibians
193	2021	Thermal adaptations to extreme freeze-thaw cycles in the high tropical Andes	amphibian; body temperature; Cordillera Vilcanota; critical thermal maximum; freeze tolerance; Peru; thermal ecology; tropics	CORDILLERA VILCANOTA; BUFO-SPINULOSUS; CLIMATE TRENDS; ELEVATION; TOLERANCE; PERU; AMPHIBIANS; PHYSIOLOGY; ECOLOGY; THERMOREGULATION	Temperature plays a key role in the biology of ectotherms, including anurans, which are found at higher elevations in the tropics than anywhere in the temperate zone. High elevation tropical environments are characterized by extreme daily thermal fluctuation including high daily maxima and nightly freezing. Our study investigated the contrasting operative temperatures of the anurans Telmatobius m…	4. Physiological responses of amphibians to environmental stressors
194	2016	p,p '-Dichlordiphenyldichloroethylene (p,p '-DDE) can elicit antiandrogenic and estrogenic modes of action in the amphibian Xenopus laevis	Xenopus laevis; Endocrine disrupting chemicals (EDC); p,p '-Dichlordiphenyldichloro-ethylene (DDE); Estrogenicity; Antiandrogenic modes of action; Calling behavior	ENDOCRINE-DISRUPTING COMPOUNDS; AFFECTING REPRODUCTIVE-BIOLOGY; MESSENGER-RNA EXPRESSION; TREEFROG HYLA-VERSICOLOR; ALLIGATOR-MISSISSIPPIENSIS; (ANTI)ANDROGENIC MODES; CALL PREFERENCES; SOUTH-AFRICAN; FEMALE CHOICE; OVO EXPOSURE	p,p'-Dichlordiphenyldichloroethylene (DDE) is a metabolite of the insecticide dichlorodiphenyltrichloroethane (DDT), an organochloride which was massively used from its discovery in 1939 until the early 1970's. Due to the tremendous half-life of DDT and DDE, both substances are to date environmentally relevant. Furthermore, DDT is still employed in many African countries in the context of the WHO…	7. Xenobiotic exposure and effects on amphibians
195	2021	Freeze tolerance in neotropical frogs: an intrageneric comparison using Pristimantis species of high elevation and medium elevation	amphibians; glucose; freezing; Paramo; tropical forests	NEW-ZEALAND ALPINE; WOOD FROG; CRYOPROTECTANT MOBILIZATION; PHYSIOLOGICAL ECOLOGY; THERMAL ECOLOGY; COLD TOLERANCE; GRAY TREEFROG; ANURANS; TEMPERATURE; SURVIVAL	Paramos are high-elevation tropical Andean ecosystems above the tree line that display variable temperature and frequent freezing spells. Because a significant anuran community lives in this environment, physiological protection against freezing must characterise individuals in this community. Antifreeze protection has been studied in amphibians from other communities, and it is likely that Param…	4. Physiological responses of amphibians to environmental stressors
196	2022	Hydric status influences salinity-dependent water selection in frogs from coastal wetlands	Activity; Amphibian; Dehydration; Osmotic status; Habitat selection; Salinity	SPAWNING SITE SELECTION; HABITAT SELECTION; OSMOTIC REGULATION; ACTIVITY PATTERNS; AMPHIBIA; BEHAVIOR; TOADS; ANURA; TOLERANCE; DRINKING	The environment is heterogeneous across spatial and temporal scales, and the behavioural responses required to adjust individuals' needs to resource availability across such variable environments should be under selective pressure. Coastal wetlands are characterized by a diversity of habitats ranging from fresh-to salt water; and individuals occurring in such complex habitats need to adjust their…	4. Physiological responses of amphibians to environmental stressors
197	2018	Study of the hydromineral regulation of Typhlonectes compressicauda according to the seasonal variation	Amphibian; gymnophiona; Typhlonectes compressicauda; mesotocin; vasotocin; vasotocin receptors; aquaporin; IHC	ARGININE VASOTOCIN CONCENTRATIONS; MESOTOCIN RECEPTOR; FUNCTIONAL-CHARACTERIZATION; PROLACTIN SECRETION; MOLECULAR-CLONING; LOVERIDGE 1935; TREE FROG; OXYTOCIN; BRAIN; AMPHIBIA	Introduction. Typhlonectes compressicauda is a viviparous gymnophionan amphibian living in tropical areas of South America. This lengthened amphibian is submitted to seasonal variations characterized by the rainy season (from January to June) and the dry season (from July to December). The mineral homeostasis in amphibians is partly ensured by the neurohormones arginine-vasotocin (AVT), and mesot…	4. Physiological responses of amphibians to environmental stressors
198	2019	Variation in metal tolerance associated with population exposure history in Southern toads (Anaxyrus terrestris)	Amphibian; Copper; Toxicology; Metal tolerance; Trace element; Maternal transfer	CHRONIC COPPER EXPOSURE; COAL-COMBUSTION WASTES; ACID STRESS TOLERANCE; MATERNAL TRANSFER; GEOGRAPHIC-VARIATION; PESTICIDE TOLERANCE; GENETIC ADAPTATION; FATHEAD MINNOWS; CROSS-TOLERANCE; RAINBOW-TROUT	Human activities have radically shaped the global landscape, affecting the structure and function of ecosystems. Habitat loss is one of the most visible changes to the landscape and a primary driver of species declines; however, anthropogenic environmental contamination also threatens population persistence, but is not as readily observed. Aquatic organisms are especially susceptible to chemical …	4. Physiological responses of amphibians to environmental stressors
199	2014	Body size, nuptial pad size and hormone levels: potential non-destructive biomarkers of reproductive health in wild toads (Bufo bufo)	Ecotoxicology; Pollution; Pesticides; Herbicides; Endocrine disruption; Reproduction; Amphibians	COMMON TOAD; FROGS; DIFFERENTIATION; CORTICOSTERONE; TESTOSTERONE; AMPHIBIANS; DECLINES; ATRAZINE; GONADS	Amphibians are declining and fertility/fecundity are major drivers of population stability. The development of non-destructive methods to assess reproductive health are needed as destructive measures are fundamentally at odds with conservation goals for declining species. We investigated the utility of body size, nuptial pad size and forelimb width as non-destructive biomarkers of internal reprod…	5. Life history and reproductive ecology of amphibians
200	2015	Morph-specific differences in disease prevalence and pathogen-induced mortality in a terrestrial polymorphic salamander	amphibian; Batrachochytrium dendrobatidis; chytridiomycosis; color polymorphism	MELANIN-BASED COLORATION; RED-BACKED SALAMANDER; BATRACHOCHYTRIUM-DENDROBATIDIS; PLETHODON-CINEREUS; AMPHIBIAN CHYTRIDIOMYCOSIS; CORRELATIONAL SELECTION; PCR ASSAY; STRESS; MAINTENANCE; RESISTANCE	Polymorphic species provide an excellent system to study population divergence because different phenotypes often face diverse selection pressures within their shared environment. Previous studies have demonstrated that different color morphs of Plethodon cinereus (striped and unstriped), which vary in their degree of melanin-based coloration, vary temporally in their seasonal activity and differ…	2. Disease ecology and management in amphibians
201	1998	Active proton and urea transport by amphibian skin	proton pump; V pump; epithelia; immunostaining; Na+ transport	MITOCHONDRIA-RICH CELLS; MEDULLARY COLLECTING DUCT; TURTLE URINARY-BLADDER; HUMAN RED-CELLS; FROG-SKIN; H+-ATPASE; PLASMA-MEMBRANE; RANA-ESCULENTA; RAT-KIDNEY; TOAD SKIN	Proton secretion in frog skin is mediated by an electrogenic H+ pump. Pharmacological and immunocytological approaches have identified this pump as belonging to the V-ATPase class. The key role of this V-ATPase in proton secretion (acid-base balance) and as a membrane energizer of other solute transport from very dilute solutions is outlined. It is shown that the frog skin constitutes a model of …	4. Physiological responses of amphibians to environmental stressors
202	2022	Manipulation of cadmium and diethylhexyl phthalate on Rana chensinensis tadpoles affects the intestinal microbiota and fatty acid metabolism	Amphibians; Intestinal microbial; 16S rRNA sequencing; Long-chain fatty acids; Short-chain fatty acids	SUPPRESSES COLONIC INFLAMMATION; GUT MICROBIOTA; BUTYRATE; ABSORPTION; EXPOSURE; HEALTH; PHYSIOLOGY; APOPTOSIS; RESPONSES	Gastrointestinal tract and intestine microbiota can both have deep effects on the lipid metabolism and immune function of amphibians. Additionally, the composition and structure of the microbial community are influenced by environmental pollutions. It is noteworthy that environmental compounds such as Cd and DEHP are pervasive in the aquatic environment and do not exist in isolation, and single e…	7. Xenobiotic exposure and effects on amphibians
203	2016	Variation in winter metabolic reduction between sympatric amphibians	Caloric reserves; Ichthyosaura; Lissotriton; Metabolic rate; Newt; Oxygen consumption; Respirometry; Salamander; Thermal sensitivity; Wintering	THERMAL-ACCLIMATION; TEMPERATURE-ACCLIMATION; SEASONAL ACCLIMATION; RATE DEPRESSION; RATES; TERRESTRIAL; SALAMANDER; RESPIRATION; VARIABILITY; HYPOTHERMIA	Distribution and abundance of temperate ectotherms is determined, in part, by the depletion of their limited caloric reserves during wintering. The magnitude of winter energy drain depends on the species-specific capacity to seasonally modify the minimal maintenance costs. We examined seasonal variation of minimum oxygen consumption between two newt species, Ichthyosaura alpestris and Lissotriton…	4. Physiological responses of amphibians to environmental stressors
204	1994	PUMP-LEAK COUPLING IN THE AMPHIBIAN DILUTING SEGMENT	K CHANNEL; INTRACELLULAR PH; FUROSAMIDE; EPITHELIAL TRANSPORT	CONDUCTANCE; TRANSPORT; MEMBRANE; TUBULE		4. Physiological responses of amphibians to environmental stressors
205	2012	Effects of 17 alpha-ethynylestradiol on sexual differentiation and development of the African clawed frog (Xenopus laevis)	Amphibian; Endocrine; Vitellogenin; Estrogen; Delayed metamorphosis; Gonad; Histology	ENDOCRINE DISRUPTION; HORMONAL REVERSAL; LARVAL EXPOSURE; RANA-PIPIENS; IN-VITRO; DM-W; ENVIRONMENT; AMPHIBIANS; ESTRADIOL; FISH	Several studies have shown that exposure of amphibians, including the African clawed frog (Xenopus laevis), to potent estrogens at critical times during development results in feminization and/or demasculinization. However, genotyping of X. laevis has only recently become possible, so studies performed in the past were rarely able to make explicit linkages between genetic and phenotypic sex. Ther…	4. Physiological responses of amphibians to environmental stressors
206	2012	Elevated plasma corticosterone increases metabolic rate in a terrestrial salamander	Amphibian; Corticosterone; Glucocorticoid hormone; Metabolic rate; Oxygen consumption; Salamander	STRESS-INDUCED INHIBITION; STEROID-HORMONE LEVELS; SEXUAL-BEHAVIOR; BODY CONDITION; OXYGEN-CONSUMPTION; CORTISOL; TOADS; COURTSHIP; STANDARD; THERMOREGULATION	Plasma glucocorticoid hormones (GCs) increase intermediary metabolism, which may be reflected in whole-animal metabolic rate. Studies in fish, birds, and reptiles have shown that GCs may alter whole-animal energy expenditure, but results are conflicting and often involve GC levels that are not physiologically relevant. A previous study in red-legged salamanders found that male courtship pheromone…	4. Physiological responses of amphibians to environmental stressors
207	2014	Repeated thermal stressor causes chronic elevation of baseline corticosterone and suppresses the physiological endocrine sensitivity to acute stressor in the cane toad (Rhinella marina)	Temperature; Climate change; Heat events; Amphibians; Stress axis; Modulation; Australia	SHORT-TERM CAPTURE; URINARY CORTICOSTERONE; METABOLITE RESPONSES; HANDLING STRESS; BODY CONDITION; REPEATABILITY; TESTOSTERONE; TEMPERATURE; POPULATION; PATTERNS	Extreme environmental temperature could impact the physiology and ecology of animals. The stress endocrine axis provides necessary physiological stress response to acute (day-day) stressors. Presently, there are no empirical evidences showing that exposure to extreme thermal stressor could cause chronic stress in amphibians. This could also modulate the physiological endocrine sensitivity to acut…	4. Physiological responses of amphibians to environmental stressors
208	2020	Preparing for invasion: Assessing risk of infection by chytrid fungi in southeastern plethodontid salamanders	amphibians; chytridiomycosis; coinfections; disease ecology; invasive species; pathogenic potential	BATRACHOCHYTRIUM-DENDROBATIDIS; SP-NOV; DISEASE; PATHOGEN; DECLINES; SALAMANDRIVORANS; CHYTRIDIOMYCOSIS; MULTIHOST; HOST; DESMOGNATHUS	Understanding the responses of naive communities to the invasion of multihost pathogens requires accurate estimates of susceptibility across taxa. In the Americas, the likely emergence of a second amphibian pathogenic fungus (Batrachochytrium salamandrivorans, Bsal) calls for new ways of prioritizing disease mitigation among species due to the high diversity of naive hosts with prior B. dendrobat…	2. Disease ecology and management in amphibians
209	2023	Contributions of water-borne corticosterone as one non-invasive biomarker in assessing nitrate pollution stress in tadpoles of Rana temporaria	Conservation physiology; Environmental stress; European common frog; Metamorphosis; Biomarker; Hormones; Amphibians	PREDICT SURVIVAL PROBABILITIES; MULTIPLE STRESSORS; AMMONIUM-NITRATE; BUFO-TERRESTRIS; THYROID-HORMONE; METABOLIC-RATE; CLIMATE-CHANGE; SOUTHERN TOAD; METAMORPHOSIS; SIZE	Among a multitude of stressors to which wildlife is exposed, environmental pollution is a pervasive one that poses a serious threat. The permeable skin of amphibians is likely to increase direct contact of the body with pollutants, making them a group worth studying to access environmental quality. Consequently, finding reliable and complementary biomarkers that will present detectable and predic…	4. Physiological responses of amphibians to environmental stressors
210		Experimental evaluation of how biological invasions and climate change interact to alter the vertical assembly of an amphibian community	climate change; competition; Cuban treefrogs; Hylidae; invasive species; niche partitioning	PREDICTING SPECIES DISTRIBUTION; BIOTIC INTERACTIONS INFLUENCE; GLOBAL CHANGE; COEXISTENCE; NICHE; DISTRIBUTIONS; BIODIVERSITY; RESPONSES; INCREASE; ECOLOGY	While biotic-abiotic interactions are increasingly documented in nature, a process-based understanding of how such interactions influence community assembly is lacking in the ecological literature. Perhaps the most emblematic and pervasive example of such interactions is the synergistic threat to biodiversity posed by climate change and invasive species. Invasive species often out-compete or prey…	1. Impacts of climate change on amphibian populations
211	2019	Immediate and Persistent Effects of Temperature on Oxygen Consumption and Thermal Tolerance in Embryos and Larvae of the Baja California Chorus Frog, Pseudacris hypochondriaca	amphibian; carry-over effects; development; energy use; phenotypic plasticity; temperature	PHENOTYPIC PLASTICITY; LOCOMOTOR PERFORMANCE; DEVELOPMENTAL PLASTICITY; INCUBATION-TEMPERATURE; PACIFIC TREEFROG; CRITICAL WINDOWS; ENERGY-COST; MOSS FROG; TADPOLES; ACCLIMATION	The developmental environment has significant immediate effects on phenotypes, but it may also persistently or permanently shape phenotypes across life history. This study examined how developmental temperature influenced embryonic and larval phenotypes of Baja California chorus frog (Pseudacris hypochondriaca), an abundant amphibian in southern California and northern Baja California. We collect…	4. Physiological responses of amphibians to environmental stressors
212	2019	The plus maze and scototaxis test are not valid behavioral assays for anxiety assessment in the South African clawed frog	Ecotoxicology; SSRI; Amphibian; Caffeine; PPCP	SEROTONIN REUPTAKE INHIBITORS; ANIMAL-MODELS; XENOPUS-LAEVIS; LIGHT/DARK BOX; ZEBRAFISH; DISORDERS; MECHANISM; CIRCUITS; FEAR; ANTIDEPRESSANTS	There are no behavioral models for testing anxiety in amphibians, a group of animals widely used for developmental, ecotoxicological, and genetic research. We aimed to validate two common rodent paradigms, the plus maze and the scototaxis test, for use in the aquatic African clawed frog (Xenopus laevis). We predicted: (a) that frogs would prefer the dark, vs. light, portions of the testing arenas…	8. Behavioral ecology and communication in amphibians
213	2020	Sub-lethal effects of calcium dinonylnaphthalenesulfonate on Western clawed frog embryos	Naphthalene sulfonic acid; Oxidative stress; Glutathione; Amphibians; Silurana tropicalis	OXIDATIVE STRESS; METABOLOMICS; TOXICITY; GLUTATHIONE; BIOMARKER; RATIOS	Naphthalene sulfonic acids (NSAs) are used as additives in lubricants, dyes, and greases and commonly act as surfactants in many industrial processes. The calcium salt of dinonyl NSA (calcium dinonylnaphthalenesulfonate; CaDNS) is listed among thousands of chemicals identified as priorities for assessment by the Government of Canada's Chemical Management Plan due to the limited toxicity data. The…	7. Xenobiotic exposure and effects on amphibians
214	2023	Liver vs. spleen: Time course of organ-dependent immune gene expression in an LPS-stimulated toad (Rhinella diptycha)	Amphibians; Complement system; Cytokines; Inflammatory response; In vivo immune-challenge; mRNA levels	CYTOKINE MESSENGER-RNA; ACUTE-PHASE RESPONSE; IFN-GAMMA; CANE TOAD; PROINFLAMMATORY CYTOKINES; LIPOPOLYSACCHARIDE; BRAIN; IL-6; CORTICOSTERONE; BACTERIAL	The inflammatory response comprises highly orchestrated events that are conserved amongst vertebrate groups. Hepatic and splenic cytokines are major mediators of the systemic inflammatory processes. However, the liver is still neglected as an immune organ in amphibians. This study reports organ-dependent gene expression using an anuran model. We tracked mRNA levels of immune proteins [C1s (subcom…	4. Physiological responses of amphibians to environmental stressors
215	2022	Infection with Batrachochytrium dendrobatidis reduces salamander capacity to mount a cell-mediated immune response	amphibian; concomitant immune challenges; fungal pathogen; PHA; phytohemagglutinin	ANTIMICROBIAL PEPTIDE DEFENSES; CHYTRID FUNGUS; AMPHIBIAN CHYTRIDIOMYCOSIS; SKIN; RESISTANCE; DISEASE; FROG; PHYTOHEMAGGLUTININ; COINFECTION; METABOLITES	The vertebrate immune system is a costly defense system that is responsible for preventing and eliminating parasites and pathogens. Theory predicts that hosts experience tradeoffs associated with immune deployment and other physiological functions. Although empirical evidence for immune-physiology tradeoffs are well documented in the literature, fewer studies have examined tradeoffs within the im…	2. Disease ecology and management in amphibians
216	2013	Dehydration mediated microRNA response in the African clawed frog Xenopus laevis	Metabolic rate depression; Amphibian; Luminex; Non-coding RNA	ACTIVATED PROTEIN-KINASES; DIFFERENTIAL EXPRESSION; GROUND-SQUIRREL; HIBERNATION; SUPPRESSION; STRESS; METABOLISM; HYPOXIA; LIVER; MODEL	Exposure to various environmental stresses induces metabolic rate depression in many animal species, an adaptation that conserves energy until the environment is again conducive to normal life. The African clawed frog, Xenopus laevis, is periodically subjected to arid summers in South Africa, and utilizes entry into the hypometabolic state of estivation as a mechanism of long term survival. Durin…	4. Physiological responses of amphibians to environmental stressors
217	2019	Relationship between thermal behavior and sex of a population of Pleurodema thaul (Amphibia: Leiuperidae) of the commune of Antuco, Biobio region	Amphibians; body temperature; sexual dimorphism	BUFO-SPINULOSUS; THERMOREGULATION; PHYSIOLOGY; TOLERANCE; SELECTION	Chile is a country that presents a variety of thermal environments under which diverse species of amphibians reside. For these, the environmental temperature (Ta) is important since it affects their body temperature (Tb). Due to the high phenotypic plasticity of this taxa, the aclimation temperature to which they are exposed in captive conditions can influence their thermal responses. In addition…	4. Physiological responses of amphibians to environmental stressors
218	2005	Nitric oxide changes its role as a modulator of respiratory motor activity during development in the bullfrog (Rana catesbeiana)	development; control of breathing; fictive breathing; episodic breathing; central pattern generator; amphibian; tadpole; L-nitroarginine	ISOLATED BRAIN-STEM; CENTRAL PATTERN GENERATOR; CENTRAL-NERVOUS-SYSTEM; IN-VITRO; LUNG VENTILATION; XENOPUS-LAEVIS; INHIBITORY SYNAPSES; TADPOLE; GILL; RHYTHMOGENESIS	Nitric oxide (NO) is a unique chemical messenger that has been shown to play a role in the modulation of breathing in amphibians and other vertebrates. In the post-metamorphic tadpole and adult amphibian brainstem, NO, acting via the neuronal isoform of nitric oxide synthase (nNOS), is excitatory to the generation of lung burst activity. In this study, we examine the modulation of breathing by NO…	4. Physiological responses of amphibians to environmental stressors
219	2019	Non-invasive methods to measure inter-renal function in aquatic salamanders-correlating fecal corticosterone to the environmental and physiologic conditions of captive Necturus	ACTH; amphibian; glucocorticoids; reproduction; waterborne hormone	URINARY CORTICOSTERONE; METABOLITE RESPONSES; SEX IDENTIFICATION; LIFE-HISTORY; STRESS; PATTERNS; BEHAVIOR; REPRODUCTION; AMPHIBIANS; HORMONES	We measured faecal corticosterone metabolites (fCMs) in aquatic salamander Necturus to understand how inter-renal function changes throughout seasonal environmental changes and associated reproductive activity. fCMs elevated with lower water temperatures and breeding activity. To overcome some challenges associated with faecal hormone collection/analysis, waterborne corticosterone (wCM) was valid…	4. Physiological responses of amphibians to environmental stressors
220	2015	Island provides a pathogen refuge within climatically suitable area	Litoria aurea; Batrachochytrium dendrobatidis; Conservation; Infectious; Chytridiomycosis; Amphibian	AMPHIBIAN CHYTRID FUNGUS; FROG LITORIA-AUREA; GOLDEN BELL FROGS; BATRACHOCHYTRIUM-DENDROBATIDIS; EASTERN AUSTRALIA; GREEN; DISEASE; CHYTRIDIOMYCOSIS; POPULATION; CONSERVATION	Surveillance of pathogens can lead to significant advances towards making effective decisions in research and management for species threatened by disease. Batrachochytrium dendrobatidis has been a major contributing factor to the global decline of amphibians. Knowledge of the distribution of B. dendrobatidis can contribute to understanding patterns of species decline and prioritizing action. The…	2. Disease ecology and management in amphibians
221	2013	Population-level thermal performance of a cold-water ectotherm is linked to ontogeny and local environmental heterogeneity	acclimation; adaptation; amphibian; climate change; development	CLIMATE-CHANGE; STREAM TEMPERATURE; PACIFIC-NORTHWEST; TAILED FROG; TOLERANCE; ADAPTATION; RESPONSES; ACCLIMATION; AMPHIBIANS; PHYSIOLOGY	Negative effects of global warming are predicted to be most severe for species that occupy a narrow range of temperatures, have limited dispersal abilities or have long generation times. These are characteristics typical of many species that occupy small, cold streams. Habitat use, vulnerabilities and mechanisms for coping with local conditions can differ among populations and ontogenetically wit…	4. Physiological responses of amphibians to environmental stressors
222	2023	Ammonium effects on oxidative stress, telomere length, and locomotion across life stages of an anuran from habitats with contrasting land-use histories	Ammonium pollution; Amphibians; Metamorphosis; Pelophylax perezi; Physiological divergence	PHYSIOLOGICAL-RESPONSES; PESTICIDE TOLERANCE; LOCAL ADAPTATION; HYPSIBOAS-FABER; MOOR FROG; AMPHIBIANS; POLLUTION; TOXICITY; TADPOLES; LARVAE	Understanding the mechanistic implications behind wildlife responses to global changes is a central topic in eco-evolutionary research. In particular, anthropic pollution is known to impact wild populations across the globe, which may have even stronger consequences for species with complex life cycles. Among vertebrates, amphibians rep-resent a paradigmatic example of metamorphosis, and their ch…	4. Physiological responses of amphibians to environmental stressors
223	2019	Effect of glucocorticoids on androgen biosynthesis in the testes of the toad Rhinella arenarum (Amphibia, Anura)	amphibians; androgens; glucocorticoids (GC); steroidogenesis; testes	RAT LEYDIG-CELLS; BETA-HYDROXYSTEROID DEHYDROGENASE; STRESS-INDUCED SUPPRESSION; BUFO-ARENARUM; 11-BETA-HYDROXYSTEROID DEHYDROGENASE; SEASONAL-CHANGES; TESTICULAR STEROIDOGENESIS; SEXUAL-BEHAVIOR; CORTICOSTEROID RECEPTORS; HORMONAL-REGULATION	In rat Leydig cells, glucocorticoids (GCs) inhibit testosterone production through the interaction with the glucocorticoid receptor (GR). However, the sensitivity of those cells to GCs is regulated by the enzyme 11 beta-hydroxysteroid dehydrogenase Type 1 (11 beta-HSD1). In the testes of the toad Rhinella arenarum, the presence of an 11 beta-HSD similar to type 2 and a cytosolic GR has also been …	4. Physiological responses of amphibians to environmental stressors
224	2021	Impacts of temperature on immune performance in a desert anuran (Anaxyrus punctatus)	adaptive immunity; amphibians; desert species; eco&#8208; immunology; innate immunity; temperature; Anaxyrus punctatus; extreme environments	GLOBAL AMPHIBIAN DECLINES; THERMOREGULATORY BEHAVIOR; THERMAL PHYSIOLOGY; LEOPARD FROG; RANA-PIPIENS; STRESS; ECOLOGY; DISEASE; SYSTEM; FEVER	Desert species, especially ectotherms, experience temperature-related challenges throughout their lives. Temperature affects many aspects of ectotherm physiology, including immune function. The goal of this study was to investigate how temperature affects the immune system of a common desert toad, Anaxyrus punctatus. We used three well-known eco-immunological techniques (bacterial lysis, hemagglu…	4. Physiological responses of amphibians to environmental stressors
225	2022	70 years of herpetology in India: insights into shifts in focal research areas and gender ratios among authors	amphibians; gender bias; India; reptiles; trends in herpetology; women in herpetology	CITIZEN SCIENCE; WOMEN; GAP; DIVERSITY; PIPELINE; LIFE; AGE	Herpetology in India took off during the British colonial rule with the documentation of herpetofauna. Several studies have outlined the early history of Indian herpetology; however, few have traced the growth of this field since India???s independence. We analyse trends in Indian herpetology focusing on taxa, subfields, and authorship over the last 70 years. Of the 1177 published articles we ana…	10. Methods for studying amphibians and their conservation
226	2021	Localization of Receptors for Sex Steroids and Pituitary Hormones in the Female Genital Duct throughout the Reproductive Cycle of a Viviparous Gymnophiona Amphibian, Typhlonectes compressicauda	steroid receptors; gonadotropin receptors; prolactin receptors; oviduct; caecilian		Simple Summary Females of the legless amphibian Cayenne caecilian Typhloneces compressicauda demonstrate a biennial viviparous reproductive cycle, with complex morphological alterations in its oviduct. During the first year, these morphological variations permit the capture of the oocytes at ovulation and the pregnancy in the posterior part transformed into uterus. Pregnancy lasts 6 to 7 months a…	5. Life history and reproductive ecology of amphibians
227	2022	Near-Infrared Spectroscopy (NIRS) as a Method for Biological Sex Discrimination in the Endangered Houston Toad (Anaxyrus houstonensis)	amphibians; chemometrics; dimorphism; monomorphism; reflectance spectroscopy	REFLECTANCE SPECTROSCOPY; ENVIRONMENTAL CUES; IDENTIFY SEX; DIMORPHISM; PREDICTION; FROG	Biological sex is one of the more critically important physiological parameters needed for managing threatened animal species because it is crucial for informing several of the management decisions surrounding conservation breeding programs. Near-infrared spectroscopy (NIRS) is a non-invasive technology that has been recently applied in the field of wildlife science to evaluate various aspects of…	10. Methods for studying amphibians and their conservation
228	2019	Respiratory motoneuron properties during the transition from gill to lung breathing in the American bullfrog	amphibian; neurodevelopment; respiration; trigeminal motoneuron	ACTIVATED CATION CURRENT; CENTRAL O-2 CHEMOREFLEX; ISOLATED BRAIN-STEM; CURRENT I-H; TRIGEMINAL MOTONEURONS; POSTNATAL-DEVELOPMENT; RHYTHM GENERATION; DEVELOPMENTAL-CHANGES; ELECTROPHYSIOLOGICAL PROPERTIES; SEROTONERGIC MODULATION	Amphibian respiratory development involves a dramatic metamorphic transition from gill to lung breathing and coordination of distinct motor outputs. To determine whether the emergence of adult respiratory motor patterns was associated with similarly dramatic changes in motoneuron (MN) properties, we characterized the intrinsic electrical properties of American bullfrog trigeminal MNs innervating …	4. Physiological responses of amphibians to environmental stressors
229	2021	The effect of short-term fasting on the oxidative status of larvae of crested newt species and their hybrids	Antioxidant system; Oxidative stress; Hybridization; Fitness; Food deprivation; Amphibians; Larvae	LIPID-PEROXIDATION; FOOD-DEPRIVATION; STRESS HORMONES; GLUTATHIONE; LIFE; METAMORPHOSIS; STARVATION; COSTS; ANIMALS; SIZE	In nature, animals often face periods without food caused by seasonal fluctuations and/or prey scarcity. An organism's physiological response to imposed energetic limitations is followed by changes in mitochondrial functioning (adjustment of energy metabolism) and a reduction of non-essential processes. However, this energy-saving strategy can have its costs. In this study, we examined oxidative …	4. Physiological responses of amphibians to environmental stressors
230	2016	Thermal dependence of the Colombian endemic salamander Bolitoglossa ramosi (Caudata, Plethodontidae)	Amphibian; conservation; ectotherms; physiology; thermal biology	BEHAVIORAL THERMOREGULATION; CLIMATE-CHANGE; ECOLOGY; TEMPERATURE; AMPHIBIA; MICROHABITAT; ELEVATION; SELECTION; WATER; TOAD	Environmental temperature is a determining factor in the physiological and behavioral processes of amphibians because they are ectotherms and consequently depend on external heat sources to achieve optimal body temperatures. The aim of this study was to determine the thermal dependence of the Colombian endemic salamander Bolitoglossa ramosi Brame & Wake, 1972 with respect to the air and substrate…	4. Physiological responses of amphibians to environmental stressors
231	2016	Reduced immune function predicts disease susceptibility in frogs infected with a deadly fungal pathogen	Amphibian; bacterial killing ability; Batrachochytrium dendrobatidis; chytridiomycosis; immune response; Lithobates yavapaiensis	BATRACHOCHYTRIUM-DENDROBATIDIS; COMPLEMENT-SYSTEM; CHYTRID FUNGUS; POPULATION DECLINES; LITORIA-CAERULEA; SERUM COMPLEMENT; LEOPARD FROG; LIFE-HISTORY; CHYTRIDIOMYCOSIS; SKIN	The relationship between amphibian immune function and disease susceptibility is of primary concern given current worldwide declines linked to the pathogenic fungus Batrachochytrium dendrobatidis (Bd). We experimentally infected lowland leopard frogs (Lithobates yavapaiensis) with Bd to test the hypothesis that infection causes physiological stress and stimulates humoral and cell-mediated immune …	2. Disease ecology and management in amphibians
232	2013	Pulmonary and cutaneous O-2 gas exchange: a student laboratory exercise in the frog	gas exchange; breathing; diffusion; diving; amphibian	COLD-SUBMERGED FROGS; TOAD BUFO-MARINUS; RANA-CATESBEIANA; XENOPUS-LAEVIS; PLETHODONTID SALAMANDERS; SURFACE-AREA; TELEOST FISH; BODY SIZE; HYPOXIA; VENTILATION	Tattersall GJ, Currie S, LeBlanc DM. Pulmonary and cutaneous O-2 gas exchange: a student laboratory exercise in the frog. Adv Physiol Educ 37: 97-105, 2013; doi:10.1152/advan.00087.2012.-Gas exchange in animals is ultimately diffusion based, generally occurring across dedicated respiratory organs. In many aquatic amphibians, however, multiple modes of gas exchange exist, allowing for the partitio…	4. Physiological responses of amphibians to environmental stressors
233	2019	Artificial light at night disturbs the activity and energy allocation of the common toad during the breeding period	Activity; amphibian; artificial light at night; energy balance; oxygen consumption	INCREASES BODY-MASS; OXYGEN-CONSUMPTION; ACTIVITY PATTERNS; BEHAVIOR; BIODIVERSITY; INTENSITY; RHYTHMS; FROGS; TIME	Artificial nocturnal lighting, a worldwide phenomenon that is currently expanding, experimentally reduces the duration of activity and increases oxygen consumption at rest of the common toad, a nocturnal amphibian. These behavioural and physiological changes could be associated with an increase in individual stress levels and thus affect toad populations. Abstract The presence of artificial light…	4. Physiological responses of amphibians to environmental stressors
234	2021	Effects of multiple stressors on northern leopard frogs in agricultural wetlands	Amphibians; atrazine; Lithobates pipiens; lysozyme; northern leopard frogs; oxidative stress; parasitism	CYPRINUS-CARPIO L.; INDUCED OXIDATIVE STRESS; PERCH PERCA-FLAVESCENS; ST-LAWRENCE-RIVER; YELLOW PERCH; RANA-PIPIENS; ANTIOXIDANT RESPONSE; PARASITE COMMUNITY; AMPHIBIAN DECLINES; LIPID-PEROXIDATION	Natural and anthropogenic stressors, including parasites and pesticides, may induce oxidative stress in animals. Measuring oxidative stress responses in sentinel species that are particularly responsive to environmental perturbations not only provides insight into host physiology but is also a useful readout of ecosystem health. Newly metamorphosed northern leopard frogs (Lithobates pipiens), a s…	2. Disease ecology and management in amphibians
235	2016	Calling rate, corticosterone plasma levels and immunocompetence of Hypsiboas albopunctatus	Amphibian; Corticosterone; Calling behavior; Immunocompetence; PHA	MALE REPRODUCTIVE-CYCLE; STEROID-HORMONE LEVELS; METABOLITE RESPONSES; MATING TACTICS; BODY CONDITION; BASE-LINE; ACOUSTIC COMMUNICATION; LEUKOCYTE PROFILES; SEXUAL SELECTION; IMMUNE FUNCTION	During the breeding season, male anuran amphibians produce advertisement calls. Androgens play a permissive role in the activation of calling activity, which is often positively correlated to androgen plasma levels and testes mass. Additionally, calling effort is also correlated to corticosterone plasma levels (hereinafter referred to as CORT), which is associated with the mobilization of energy …	4. Physiological responses of amphibians to environmental stressors
236	2021	Impact of desiccation pre-exposure on deltamethrin-induced oxidative stress in Bombina variegata juveniles	Amphibian larvae; Desiccation pre-treatment; Pesticide; Oxidative damage; Toad juveniles	FROGS RANA-RIDIBUNDA; FRESH-WATER FISH; LIPID-PEROXIDATION; GLUTATHIONE-REDUCTASE; ANTIOXIDANT DEFENSES; AMPHIBIAN DECLINES; BIOMARKERS; ACETYLCHOLINESTERASE; RESPONSES; EXPOSURE	Global warming represents a severe threat to existing ecosystems, especially for anuran tadpoles who encounter significant fluctuations in their habitats. Decreasing water levels in permanent and temporary water bodies is a significant risk for larval survival or fitness. On the other hand, the natural environment of amphibians is extremely polluted by various xenobiotics. This study evaluated ho…	4. Physiological responses of amphibians to environmental stressors
237	2004	Delineation of the conserved functional properties of D-1A, D-1B and D-1C dopamine receptor subtypes in vertebrates	desensitization; intrinsic activity; fish; amphibians; evolution	CONSTITUTIVE ACTIVITY; D1B RECEPTOR; D1-LIKE RECEPTORS; DESENSITIZATION; ACTIVATION; CLONING; TAIL; DIFFERENTIATION; EXPRESSION; MUTATIONS	The three main subtypes of dopamine D-1 receptor (D-1A, D-1B and D-1C) subtypes found in most vertebrate groups were generated by two major steps of gene duplications, early in evolution. To identify the functional characteristics contributing to conservation of these paralogous D, receptors in vertebrates, the pharmacological and functional properties of fish (Anguilla anguilla), amphibian (Xeno…	4. Physiological responses of amphibians to environmental stressors
238	2020	Evaluation of different temporal periods between hormone-induced ovulation attempts in the female Fowler's toad Anaxyrus fowleri	Amphibian; eggs; hormone; ovulation; toad	BUFO-AMERICANUS; SPERMIATION; QUALITY	Many amphibian species reinitiate the processes of preparing for reproduction (e.g. oogenesis) soon after breeding indicating hormone-induced ovulation could potentially be achieved out-of-season, which would lead to higher annual fecundity compared to mono-seasonal breeding. Such strategies would be beneficial to captive breeding programs for threatened species that are short-lived, have aging p…	5. Life history and reproductive ecology of amphibians
239	2018	Ultrasound imaging improves hormone therapy strategies for induction of ovulation and in vitro fertilization in the endangered dusky gopher frog (Lithobates sevosa)	Amphibian; gopher frog; hormone; in vitro fertilization; ovulation; ultrasound	ARTIFICIAL FERTILIZATION; GONADOTROPIN-SECRETION; AMPHIBIAN DECLINES; OVARIAN-FOLLICLES; FEMALE FROGS; CONSERVATION; IDENTIFICATION; SUCCESS	Establishing captive breeding populations of amphibians is an important conservation strategy to safeguard against ongoing declines of wild populations and provide broodstock for reintroduction programs. The endangered dusky gopher frog (DGF) has never naturally reproduced in captivity and requires breeding intervention to sustain the population. Methods for inducing ovulation in female DGFs usin…	5. Life history and reproductive ecology of amphibians
240	2017	Marsh frogs, Pelophylax ridibundus, determine migratory direction by magnetic field	Anuran amphibians; Magnetic compass; Migration; Orientation; Motivation	LIGHT-DEPENDENT MAGNETORECEPTION; Y-AXIS ORIENTATION; RED-SPOTTED NEWT; COMPASS ORIENTATION; RANA-RIDIBUNDA; NOTOPHTHALMUS-VIRIDESCENS; OLFACTORY ORIENTATION; SPATIAL ORIENTATION; HOMING ORIENTATION; POLARIZED-LIGHT	Orientation by magnetic cues appears to be adaptive during animal migrations. Whereas the magnetic orientation in birds, mammals, and urodele amphibians is being investigated intensively, the data about anurans are still scarce. This study tests whether marsh frogs could determine migratory direction between the breeding pond and the wintering site by magnetic cues in the laboratory. Adult frogs …	8. Behavioral ecology and communication in amphibians
241	2018	Hypoxia inhibits the regulatory volume decrease in red blood cells of common frog (Rana temporaria)	Osmolarity; Amphibian erythrocytes; Lower vertebrates; Light scatter analysis; Hemoglobin	K-CL COTRANSPORT; TRANSPORT-SYSTEMS; OSMOTIC FRAGILITY; ERYTHROCYTES; HEMOGLOBIN; OXYGEN; MEMBRANE; HIBERNATION; PHYSIOLOGY; POTASSIUM	Red blood cells of vertebrates can restore their cellular volume after hyposmotic swelling. The process strictly depends on oxygen availability in the environment. However, the role of hemoglobin in regulation of cell volume recovery is not clear yet. Little is known about the osmotic reactions and regulatory volume decrease of amphibian red blood cells. We investigated volume recovery process in…	4. Physiological responses of amphibians to environmental stressors
242	2016	Ecological implications of metabolic compensation at low temperatures in salamanders	Heart rate; Amphibian; Global warming; Performance breadth; Conservation; Body temperature	RECENT CLIMATE-CHANGE; PLETHODONTID SALAMANDERS; LUNGLESS SALAMANDERS; THERMAL PHYSIOLOGY; BODY TEMPERATURES; ECTOTHERMS; RESPONSES; POPULATIONS; PERFORMANCE; AMPHIBIANS	Global warming is influencing the biology of the world's biota. Temperature increases are occurring at a faster pace than that experienced by organisms in their evolutionary histories, limiting the organisms' response to new conditions. Mechanistic models that include physiological traits can help predict species' responses to warming. Changes in metabolism at high temperatures are often examined…	4. Physiological responses of amphibians to environmental stressors
243	2021	Ecophysiological models for global invaders: Is Europe a big playground for the African clawed frog?	amphibian; distributional modelling; ecological niche theory; fundamental niche; invasive species management; mechanistic model; nonnative range; physiological adaptation; species distribution models	XENOPUS-LAEVIS DAUDIN; CLIMATE-CHANGE; SPECIES DISTRIBUTIONS; LOCOMOTOR PERFORMANCE; METABOLIC-RATE; THERMAL SENSITIVITY; RANGE SHIFTS; AQUATIC FROG; CANE TOAD; NICHE	One principle threat prompting the worldwide decline of amphibians is the introduction of nonindigenous amphibians. The African Clawed Frog, Xenopus laevis, is now one of the widest distributed amphibians occurring on four continents with ongoing range expansion including large parts of Europe. Species distribution models (SDMs) are essential tools to predict the invasive risk of these species. P…	4. Physiological responses of amphibians to environmental stressors
244	2022	Effects of lithium and selenium in the tail muscle of American bullfrog tadpoles (Lithobates catesbeianus) during premetamorphosis	Amphibian; Mixture; Lithium; Selenium; Metabolism; LDH	DIETARY SELENOMETHIONINE EXPOSURE; PHYSIOLOGICAL STRESS-RESPONSE; LACTATE-DEHYDROGENASE; SWIMMING PERFORMANCE; WATER-QUALITY; AQUATIC LIFE; TOXICITY; BIOMARKERS; METAMORPHOSIS; ENVIRONMENT	The amphibian populations have faced a drastic decline over the past decades. This decline has been associated with the presence of contaminants in the environment, among other environmental stressors. The present study tested the responses following the exposure to lithium (2.5 mg L-1) and selenium (10 mu g L-1), both isolated and as a mixture, on the metabolic status of the tail muscle of preme…	7. Xenobiotic exposure and effects on amphibians
245	2013	Calcium paradox induces apoptosis in the isolated perfused Rana ridibunda heart: involvement of p38-MAPK and calpain	amphibian heart; calcium paradox; apoptosis; signaling pathways; p38-MAPK; calpain; PARP; MDL28170	ACTIVATED PROTEIN-KINASES; MULTIPLE MAPK PATHWAYS; AMPHIBIAN HEART; CELL-DEATH; P38 MAPK; FROG-HEART; SIGNALING PATHWAY; DIVALENT-CATIONS; CARDIAC-MUSCLE; PIGEON HEART	Calcium paradox as a term describes the deleterious effects conferred to a heart perfused with a calcium-free solution followed by repletion, including loss of mechanical activity and sarcomere disruption. Given that the signaling mechanisms triggered by calcium paradox remain elusive, in the present study, we tried to investigate them in the isolated perfused heart from Rana ridibunda. Calcium p…	3. Habitat loss and fragmentation in amphibian populations
246	2017	Elevated cAMP improves signal-to-noise ratio in amphibian rod photoreceptors		SINGLE-PHOTON RESPONSES; MAMMALIAN RETINA; PHOTOTRANSDUCTION CASCADE; DOPAMINE-D4 RECEPTORS; ABSOLUTE THRESHOLD; OUTER SEGMENTS; BIPOLAR CELLS; MOUSE RODS; DARK NOISE; SENSITIVITY	The absolute sensitivity of vertebrate retinas is set by a background noise, called dark noise, which originates from several different cell types and is generated by different molecular mechanisms. The major share of dark noise is produced by photoreceptors and consists of two components, discrete and continuous. Discrete noise is generated by spontaneous thermal activations of visual pigment. T…	4. Physiological responses of amphibians to environmental stressors
247	2003	Pulmonary carbonic anhydrase in vertebrate gas exchange organs	carbonic anhydrase; intravascular; gill; lung; fish; amphibian; reptile; bird; mammal	ISOLATED RAT LUNGS; CO2 EXCRETION; DOG LUNG; PURIFICATION; INHIBITION; GILLS; EQUILIBRATION; LOCALIZATION; KINETICS; PLASMA	Carbonic anhydrase (CA) catalyzes the interconversion of CO2 and HCO3-. Intracellular (extravascular) and intravascular (extracellular) CA has been identified and localized in the lungs of reptiles and mammals. Less information is known, however, on the presence of intravascular CA in the lungs of amphibians and avians. In the present study, perfusion studies were used to compare the catalytic ac…	4. Physiological responses of amphibians to environmental stressors
248	2018	Dose and life stage-dependent effects of dietary beta-carotene supplementation on the growth and development of the Booroolong frog	Amphibian; antioxidant; captive breeding; nutrition; tadpole	ATLANTIC SALMON; REPRODUCTIVE SUCCESS; RED SWORDTAIL; RAINBOW-TROUT; FEED-INTAKE; PIGMENTATION; SURVIVAL; ANTIOXIDANT; HEALTH; ASTAXANTHIN	Carotenoids are known for their antioxidant capacity and are considered to play an important role in vertebrate growth and development. However, evidence for their beneficial effects remains limited, possibly because very few studies have tested for dose effects across different life stages. The present study investigated the effect of various doses of dietary beta-carotene supplements on the gro…	4. Physiological responses of amphibians to environmental stressors
249	2012	The breathing pattern and the ventilatory response to aquatic and aerial hypoxia and hypercarbia in the frog Pipa carvalhoi	Pipidae; Hypercarbia; Pulmonary ventilation; Hypoxia; Amphibian	GAS-EXCHANGE; RESPIRATION; PHYLOGENY; ANURA; LUNG	Anuran amphibians are known to exhibit an intermittent pattern of pulmonary ventilation and to exhibit an increased ventilatory response to hypoxia and hypercarbia. However, only a few species have been studied to date. The aquatic frog Pipa carvalhoi inhabits lakes, ponds and marshes that are rich in nutrients but low in O-2. There are no studies of the respiratory pattern of this species and it…	4. Physiological responses of amphibians to environmental stressors
250	2022	Sperm parameters following hormonal induction of spermiation in an endangered frog [the alpine tree frog] (Litoria verreauxii alpina)	amphibian reproduction; artificial reproductive technologies; captive breeding; endangered species; hormonal induction; IVF; sperm viability; spermic urine	LUTEINIZING-HORMONE; ARTIFICIAL FERTILIZATION; REPEATED MATINGS; BUFO-BUFO; QUALITY; SPERMATOZOA; MORPHOLOGY; VIABILITY; TRENDS; FRESH	Context. With global amphibian biodiversity rapidly declining, improving reproductive technology outcomes has become essential. Captive breeding programs have struggled because amphibian breeding physiology often requires specific environmental cues that reproductive technologies can circumvent. Aims. This study tests the efficiency of hormonal induction by evaluating sperm quality in the endange…	4. Physiological responses of amphibians to environmental stressors
251	1991	METABOLISM AND CARDIOVASCULAR EFFECTS OF LEUKOTRIENES IN WARM-ACCLIMATED AND COLD-ACCLIMATED AMERICAN BULLFROGS (RANA-CATESBEIANA)	AMPHIBIAN; LEUKOTRIENE-C4; LEUKOTRIENE-D4; LEUKOTRIENE-E4	RETINAL-PIGMENT EPITHELIUM; XENOPUS-LAEVIS; PEPTIDE LEUKOTRIENES; CHLORIDE TRANSPORT; GUINEA-PIG; LUNG; INVITRO; BLOOD; 5-LIPOXYGENASE; LEUKOCYTES	Sulfidopeptide leukotrienes are important mediators in mammals, but much less is known of their metabolism and action in nonmammalian vertebrates. This study examines the cardiovascular effects of leukotrienes on blood pressure and heart rate and compares the metabolism of leukotrienes in vivo and in vitro in warm- and cold-acclimated bullfrogs. Leukotriene C4 (LTC4) is more potent than leukotrie…	4. Physiological responses of amphibians to environmental stressors
252	2016	Sex-specific response to hypoxia in a reduced brainstem preparation from Xenopus laevis	Amphibian; Xenopus laevis; Control of breathing; Brainstem; Hypoxic chemoreflex; Sexual dimorphism	CENTRAL O-2 CHEMOREFLEX; RANA-CATESBEIANA	Respiratory reflexes and tolerance to hypoxia show significant sexual dimorphism. However, the data supporting this notion originates exclusively from mammals. To determine whether this concept is limited to this group of vertebrates, we examined the sex-specific response to acute hypoxia in an adult reduced brainstem preparation from Xenopus laevis. Within the first 5 min of exposure to hypoxic …	4. Physiological responses of amphibians to environmental stressors
253	2018	Recent and future threats to the Endangered Cuban toad Peltophryne longinasus: potential additive impacts of climate change and habitat loss	Amphibian decline; Bufonidae; climate change; forest cover loss; habitat suitability models; Peltophryne; protected areas	LAND-USE CHANGE; POPULATION DECLINES; CONSERVATION; AMPHIBIANS; DISEASE; CHYTRIDIOMYCOSIS; BIODIVERSITY; COMPLEXITY; BUFONIDAE	Habitat loss and climate change are major threats to amphibian species worldwide. We combined niche modelling under various climatic scenarios with analysis of habitat loss and the appropriateness of Cuban protected areas to identify major risk zones for the Endangered Cuban toad Peltophryne longinasus. Four subspecies with disjunct distributions associated with mountain forests are recognized. O…	1. Impacts of climate change on amphibian populations
254	2015	Temperature effects on baroreflex control of heart rate in the toad, Rhinella schneideri	Baroreflex sensitivity; Amphibians; Blood pressure; Sodium nitroprusside; Phenylephrine	ARTERIAL BLOOD-PRESSURE; BUFO-MARINUS; RANA-CATESBEIANA; BARORECEPTOR CONTROL; CARDIOVASCULAR-RESPONSES; SEASONAL-CHANGES; PULMOCUTANEOUS BARORECEPTORS; CARDIORESPIRATORY RESPONSES; METABOLIC-RESPONSES; BODY-TEMPERATURE	For an adequate blood supply to support metabolic demands, vertebrates regulate blood pressure to maintain sufficient perfusion to avoid ischemia and other tissue damage like edema. Using a pharmacological approach (phenylephrine and sodium nitroprusside) we investigated baroreflex sensitivity at 15, 25, and 30 degrees C in toads Rhinella schneideri. Baroreflex sensitivity presented a high therma…	4. Physiological responses of amphibians to environmental stressors
255	2021	Repeatability and heritability of resting metabolic rate in a long-lived amphibian	Energy metabolism; Full-sib analysis; Individual variation; Natural selection; Parent-offspring	QUANTITATIVE GENETIC-ANALYSIS; LIFE-HISTORY; BODY-MASS; INTRASPECIFIC VARIATION; TEMPERATURE REGULATION; SEASONAL ACCLIMATION; MORPHOLOGICAL TRAITS; OXYGEN-CONSUMPTION; MUS-MUSCULUS; ALPINE NEWT	Resting metabolic rate (RMR), i.e. spent energy necessary to maintain basic life functions, is a basic component of energy budget in ectotherms. The evolution of RMR through natural selection rests on the premise of its non-zero repeatability and heritability, i.e. consistent variation within individual lifetimes and resemblance between parents and their offspring, respectively. Joint estimates o…	4. Physiological responses of amphibians to environmental stressors
256	2020	Thermal and salinity effects on locomotor performance of Thoropa taophora tadpoles (Anura, Cycloramphidae)	amphibians; energy metabolism; enzyme activity; sprint speed	HEAT-SHOCK-PROTEIN; WATER-BALANCE; SWIMMING PERFORMANCE; BODY-TEMPERATURE; TREE FROGS; DEHYDRATION; ADAPTATION; TOADS; ACCLIMATION; PHYSIOLOGY	It is well known that environmental temperature influences several biological functions of ectotherms, notably in amphibians. The high permeability of anuran skin, associated with the effect of elevated environmental temperature, potentiates the dehydration process and this combination may restrict locomotor performance. Thoropa taophora is an endemic species from the Atlantic Rainforest whose ta…	4. Physiological responses of amphibians to environmental stressors
257	2023	Phylogeny and Morphology Determine Vulnerability to Global Warming in Pristimantis Frogs	amphibians; critical thermal maximum; global warming; phylogenetic signal; Tropical Andes	THERMAL PHYSIOLOGY; LAND-USE; EVOLUTION; HEAT; ADAPTATION; TOLERANCE; BEHAVIOR; INERTIA; TRAITS; LIMITS	Global warming is a great threat to biodiversity with negative impacts spanning the entire biological hierarchy. One of the main species' traits determining survival at higher temperature is the thermal point at which an animal loses its ability to escape from deadly conditions (critical thermal maximum-CTmax). Variation in CTmax across species is the outcome of environmental and evolutionary fac…	4. Physiological responses of amphibians to environmental stressors
258	2022	RAINS FROM SUCCESSIVE HURRICANES REDUCE NESTING SUCCESS OF THE MARBLED SALAMANDER (AMBYSTOMA OPACUM)	amphibian decline; climate change; cyclones; developmental plasticity; developmental rate; egg survival; embryo physiology; nesting behavior	AMPHIBIAN COMMUNITIES; FOREST FROGS; DISTURBANCE; IMPACT; VULNERABILITY; SURVIVAL; EMBRYOS; LOUISIANA; PATTERNS; EXTREMES	Current models predict that the intensity of extreme weather will increase as climate change progresses. Indeed, 2020 brought a record number of tropical storms to the Southeastern U.S. The effect of these storms is a conservation concern for amphibians because they depend on aquatic habitats for reproduction. I studied the effect of three subsequent hurricanes on the nesting success of Marbled S…	1. Impacts of climate change on amphibian populations
259	2022	Nodular and neoplastic skin lesions in an aquarium-managed group of Sabana Surinam toads Pipa parva	Skin disease; Amphibian; Pipa parva; Carcinoma; Dermal cysts; Neoplasia	ANURA	Although skin disease is a common cause of morbidity and mortality in amphibians, published reports of integumentary conditions affecting skin-brooding anurans are extremely limited. This case series describes the clinical, macroscopic, and histopathologic features of nodular skin lesions in an aquarium-managed population of Sabana Surinam toads Pipa parva, a fully aquatic, skin-brooding species …	2. Disease ecology and management in amphibians
260	2019	Thermal sensitivity of innate immune response in three species of Rhinella toads	Temperature; Fever; Amphibian; Immune response; Complement activity	INDUCED BEHAVIORAL FEVER; WATER-BALANCE; THERMOREGULATORY BEHAVIOR; TEMPERATURE REGULATION; LOCOMOTOR PERFORMANCE; PHYSIOLOGY; CORTICOSTERONE; STRESS; PLASMA; INFERENCE	Immune activity is temperature-dependent and strongly related to thermal biology in ectotherms. Eurythermic, vs stenothermic, species commonly show a broader range of immune responses. Furthermore, the development of behavioral fever in ectotherms is correlated with improved immune function. Although amphibians generally show restricted capacity for thermoregulation in the field, behavioral fever…	4. Physiological responses of amphibians to environmental stressors
261	2023	An integrated physiological perspective on anthropogenic stressors in the Gulf coast toad (Incilius nebulifer)	amphibian; behavior; bufadienolide; Bufonidae; corticosterone; physiology	LIFE-HISTORY; BUFO-TERRESTRIS; CORTICOSTERONE; RESPONSES; BEHAVIOR; ENERGY; BIOSYNTHESIS; URBANIZATION; TEMPERATURE; PERFORMANCE	Anthropogenic environmental change, including climate change and urbanization, results in warmer temperatures in both terrestrial and aquatic habitats and changes in community assemblages including invasive species introductions, among many other alterations. Anurans are particularly susceptible to these changes because generally they have a biphasic lifecycle and rely on aquatic and terrestrial …	4. Physiological responses of amphibians to environmental stressors
262	2021	Lactate ions induce synaptic plasticity to enhance output from the central respiratory network	amphibian; lactate; motoneuron; plasticity; respiratory control	ISOLATED BRAIN-STEM; LACTIC-ACID; VENTILATORY ACTIVITY; NEURAL ORGANIZATION; CALCIUM CURRENT; NMDA RECEPTORS; CA2+ CURRENTS; BULLFROG; HYPOXIA; FROG	Lactate ion sensing has emerged as a process that regulates ventilation during metabolic challenges. Most work has focused on peripheral sensing of lactate for the control of breathing. However, lactate also rises in the central nervous system (CNS) during disturbances to blood gas homeostasis and exercise. Using an amphibian model, we recently showed that lactate ions, independently of pH and py…	4. Physiological responses of amphibians to environmental stressors
263	2012	ss-hexosaminidase from Xenopus laevis eggs and oocytes: From gene to immunochemical characterization	AMPHIBIANS; BLOCK TO POLYSPERMY; EGG; FERTILIZATION; GLYCOSIDASES; HEXOSAMINIDASE	HUMAN BETA-HEXOSAMINIDASE; SITE-DIRECTED MUTAGENESIS; N-ACETYLGLUCOSAMINIDASE; ZONA-PELLUCIDA; CORTICAL GRANULES; D-GLUCOSAMINIDASE; LYSOSOMAL-ENZYME; BUFO-ARENARUM; PRO-ALPHA; IN-VITRO	Glycosidases are present both in sperm and eggs in vertebrates and have been associated with different fertilization steps as gamete binding, egg coat penetration, and polyspermy prevention. In this manuscript, we have analyzed the activity of different glycosidases of Xenopus laevis eggs. The main activity corresponded to N-acetyl-beta-D-glucosaminidase (Hex), which was reported to participate b…	4. Physiological responses of amphibians to environmental stressors
264	2022	The Effects of Artificial Night Lighting on Tail Regeneration and Prey Consumption in a Nocturnal Salamander (Plethodon cinereus) and on the Behavior of Fruit Fly Prey (Drosophila virilis)	artificial light at night (ALAN); dim nocturnal illumination; light pollution; caudal regeneration; fruit fly activity; insect; predation; amphibian; plethodontid salamander	BROOK EXPERIMENTAL FOREST; FORELIMB REGENERATION; AMPHIBIAN DECLINES; AGONISTIC BEHAVIOR; PLASMA MELATONIN; GENE-EXPRESSION; BODY CONDITION; DNA-SYNTHESIS; DIM LIGHT; AUTOTOMY	Simple Summary Amphibians, including salamanders, are declining worldwide at an alarming rate due to a variety of factors that include habitat decline and destruction and environmental pollutants. Artificial light at night (ALAN) due to human activities is a nearly ubiquitous pollutant and can have serious consequences for amphibians. We examined the impact of ecologically-relevant levels of ALAN…	4. Physiological responses of amphibians to environmental stressors
265	2012	The trade-off between maturation and growth during accelerated development in frogs	Dynamic energy budget; Amphibian; Accelerated development; Energetics; Oxygen consumption	CRINIA-GEORGIANA TADPOLES; ENERGY BUDGET MODEL; EMBRYONIC-DEVELOPMENT; BRYOBATRACHUS-NIMBUS; FISH DEVELOPMENT; MOSS FROG; EGG SIZE; TEMPERATURE; PATTERNS; ALLOCATION	Developmental energetics are crucial to a species' life history and ecology but are poorly understood from a mechanistic perspective. Traditional energy and mass budgeting does not distinguish between costs of growth and maturation, making it difficult to account for accelerated development. We apply a metabolic theory that uniquely considers maturation costs (Dynamic Energy Budget theory, DEB) t…	9. Mechanisms and consequences of accelerated development in amphibians
266	2013	Photoreceptors and visual pigments in three species of newts	photoreceptors; visual pigments; amphibians; newts; microspectrophotometry; light microscopy	GREEN RODS; SHORT-WAVELENGTH; TIGER SALAMANDER; XENOPUS-RETINA; FROG; EVOLUTION; CONES; PHOTOTRANSDUCTION; IDENTIFICATION; BULLFROG	Photoreceptor composition and retinal visual pigments in three newt (Caudata, Salamandridae, Pleurodelinae) species (Pleurodeles waltl, Lissotriton (Triturus) vulgaris, and Cynops orientalis) were studied by light microscopy and single-cell microspectrophotometry. Retinas of all three species contain red (rhodopsin/porphyropsin) rods, large and small single cones, and double cones. Large single c…	4. Physiological responses of amphibians to environmental stressors
267	2015	Evidence of ectoparasite-induced endocrine disruption in an imperiled giant salamander, the eastern hellbender (Cryptobranchus alleganiensis)	N:L ratio; Endoparasite; Leech; Trypanosome; Amphibian; Corticosterone	PITUITARY-ADRENAL AXIS; LIFE-HISTORY; STRESS; LEECH; TRYPANOSOMES; HOST; HEMATOLOGY; GLOSSIPHONIIDAE; GLUCOCORTICOIDS; INFECTION	Parasitic leeches and trypanosomes release chemical signals into their hosts to evade immuno-detection, but it is unknown whether these compounds manipulate host behavior or endocrine physiology. We determined whether parasitic infections with leeches and/or trypanosomes affected the immune and stress response of an imperiled giant species of amphibian, the eastern hellbender (Cryptobranchus alle…	2. Disease ecology and management in amphibians
268	2014	Influence of dopamine D2-type receptors on motor behaviors in the green tree frog, Hyla cinerea	Dopamine; Anuran amphibian; Quinpirole; Haloperidol; D2 receptor; Motor behavior	MALE SEXUAL-BEHAVIOR; BASAL GANGLIA; AGONIST QUINPIROLE; NUCLEUS-ACCUMBENS; JAPANESE-QUAIL; HALOPERIDOL; RATS; ANTAGONISTS; MODULATION; LOCOMOTION	Dopamine modulates a range of behaviors that include motor processes, learning, and incentive motivation. Research supports anatomical conservation of dopaminergic populations in the midbrain across vertebrate species, however, less evidence is available for dopamine receptor distributions. In order to test the behavioral role of dopamine in an anatomically conserved dopaminergic system, the effe…	4. Physiological responses of amphibians to environmental stressors
269	2017	Life in the Slow Lane: Stress Responses in Plethodontid Salamanders	Amphibian; Biomarker; Conservation; Glucocorticoids; Immune; Testosterone; Urodela	PLASMA-CORTICOSTERONE; BASE-LINE; METABOLIC DEPRESSION; PHYSIOLOGICAL STRESS; SP-NOV; DESMOGNATHUS; HORMONES; GLUCOCORTICOIDS; PREDATION; ECOLOGY	Plethodontid salamanders are specialized for a low-energy lifestyle, offering an interesting model for studying vertebrate stress responses. Furthermore, in an increasingly changing environment, it is important to understand how plethodontid salamanders respond to a variety of different stressors. Here, I review findings from my research group on the impact of various stressors on behavior and ph…	4. Physiological responses of amphibians to environmental stressors
270	2019	Effect of carotenoid class and dose on the larval growth and development of the critically endangered southern corroboree frog	Amphibian; antioxidant; captive breeding; carotenoid; larvae; nutrition	DIETARY ANTIOXIDANTS; ESCAPE PERFORMANCE; OXIDATIVE STRESS; TRADE-OFF; SUPPLEMENTATION; SURVIVAL; HEALTH; PIGMENTATION; METABOLISM; IMPROVES	Dietary carotenoids are expected to improve vertebrate growth and development, though evidence for beneficial effects remains limited. One reason for this might be that few studies have directly compared the effects of carotenoids from different classes (carotenes versus xanthophylls) at more than one dose. Here, we tested the effect of two doses of dietary beta-carotene and lutein (representing …	4. Physiological responses of amphibians to environmental stressors
271	2018	Frog (Pelophylax bergeri, Gunther 1986) endocrine disruption assessment: characterization and role of skin poly(ADP-ribose) polymerases	Amphibian population declines; Endocrine disruption assessment; Frog skin; Poly(ADP-ribose) polymerases; Metals bioaccumulation; Androgen receptor expression; Pelophylax bergeri; Poly(ADP-ribose)	CADMIUM CARCINOGENESIS; DICENTRARCHUS-LABRAX; ANDROGEN RECEPTOR; OXIDATIVE STRESS; RANA-ESCULENTA; SEA BASS; HEALTH; NEURODISTRIBUTION; IDENTIFICATION; APOPTOSIS	Model of the our research was the adult male amphibian anura, Pelophylax bergeri, poikilotherm species not considered threatened by the IUCN, sampled in representative sites at different degree. In the first phase, a biochemical characterization of the ADP-ribosylation on the skin of barcoded amphibian anura collected from Matese Lake (clean reference site in CE, Italy) was carried out. Two PARP …	4. Physiological responses of amphibians to environmental stressors
272	2023	Cascading effects of Pb on the environmental and symbiotic microbiota and tadpoles' physiology based on field data and laboratory validation	Amphibian; Heavy metal toxicology; Microbiome; Sediment	HEAVY-METAL POLLUTION; LONG-TERM; TRADE-OFF; GROWTH; LEAD; EXPOSURE; CETOBACTERIUM; DIVERSITY; COMMUNITY; CHROMIUM	Heavy metal pollution poses a serious threat to ecosystems. Currently, there is a lack of field data that would enable us to gain a systematic understanding of the influences of heavy metals on aquatic ecosystems, especially the interactions be-tween environments and animals. We studied the relationships between the variations in heavy metal concentrations (10 species including Pb in sediments an…	7. Xenobiotic exposure and effects on amphibians
273	2018	Vasoactivity of nitrite in the iliac artery of the toad Rhinella marina	amphibian; nitric oxide; nitrite; nitrite reductase; vascular	SOLUBLE GUANYLYL CYCLASE; PROTEIN S-GUANYLATION; DEPENDENT VASODILATION; CARDIOVASCULAR CHANGES; OXIDE; HYPOXIA; REDUCTION; CYTOGLOBIN; ERYTHROCYTE; MECHANISMS	Nitrite (NO2-) causes vasodilation in mammals due to the formation of (nitric oxide) NO by endogenous NO2- reduction in the vascular wall. In this study, we determined if a similar mechanism operates in amphibians. Dual-wire myography of the iliac artery from Rhinella marina showed that applied NO2- caused a concentration-dependent vasodilation in normoxia (21% O-2; EC50: 438 mu M). Hypoxia (0.63…	4. Physiological responses of amphibians to environmental stressors
274	2017	Estimating the benefits of plasticity in ectotherm heat tolerance under natural thermal variability	acclimation; acclimatization; amphibian; arthropod; climate change; reptile; temperature variability	SURFACE AIR-TEMPERATURE; EVAPORATIVE WATER-LOSS; PHENOTYPIC PLASTICITY; CLIMATE-CHANGE; DROSOPHILA-MELANOGASTER; ACCLIMATION CAPACITY; GEOGRAPHIC-VARIATION; BIOLOGICAL IMPACTS; SAFETY MARGINS; SHOCK RESPONSE	1. Plasticity is a near-ubiquitous feature of the thermal physiology of ectothermic organisms. Understanding the significance of plasticity in evolutionary and ecological contexts requires determining whether observed plasticity is beneficial, and, if so, to what extent plasticity can compensate for environmental change (i.e. is plasticity 'complete' or 'incomplete'). 2. Using site-specific daily…	4. Physiological responses of amphibians to environmental stressors
275	2020	Exposure to artificial light at night during the larval stage has delayed effects on juvenile corticosterone concentration in American toads, Anaxyrus americanus	Environmental stressor; Predation; Carry-over effects; Anthropogenic light; Glucocorticoid; Amphibian	PREDATION RISK; BEHAVIOR; TADPOLES; POLLUTION; INCREASES; RESPONSES; PHOTOPERIOD; COMPETITION; PHYSIOLOGY; INHIBITION	Artificial Light At Night (ALAN) is an environmental stressor that can disrupt individual physiology and ecological interactions. Hormones such as corticosterone are often responsible for mediating an organism's response to environmental stressors. We investigated whether ALAN was associated with a corticosterone response and whether it exacerbated the effects of another common stressor, predatio…	4. Physiological responses of amphibians to environmental stressors
276	2018	Microhabitat Temperatures and Prevalence of the Pathogenic Fungus Batrachochytrium dendrobatidis in Lowland Amazonian Frogs	Chytridiomycosis; emerging infectious disease; frogs; HOBO temperature data loggers; iButton; lowland tropical rainforest	MANU NATIONAL-PARK; AMPHIBIAN DECLINES; RAIN-FOREST; EASTERN SLOPES; PERU; DISEASE; CHYTRIDIOMYCOSIS; DYNAMICS; PHYSIOLOGY; ANDES	Until recently, it was assumed that the pathogenic fungus Batrachochytrium dendrobatidis (Bd) was not widely distributed in warm ecosystems such as lowland tropical rainforests because high environmental temperatures limit its growth. However, several studies have documented Bd infection in lowland rainforest amphibians over the past decade. In addition, a recent study focusing on museum-stored s…	2. Disease ecology and management in amphibians
277	2013	Ontogeny of hypoxic modulation of cardiac performance and its allometry in the African clawed frog Xenopus laevis	Cardiac function; Scaling; Ontogeny; Hypoxia; Xenopus laevis; Amphibians	HEART-RATE; BODY-MASS; CARDIORESPIRATORY RESPONSES; LARVAL DEVELOPMENT; METABOLIC-RATE; RAINBOW-TROUT; OUTPUT; CATECHOLAMINES; TEMPERATURE; MECHANISMS	The ontogeny of cardiac hypoxic responses, and how such responses may be modified by rearing environment, are poorly understood in amphibians. In this study, cardiac performance was investigated in Xenopus laevis from 2 to 25 days post-fertilization (dpf). Larvae were reared under either normoxia or moderate hypoxia (PO2 = 110 mmHg), and each population was assessed in both normoxia and acute hyp…	4. Physiological responses of amphibians to environmental stressors
278	2019	Enhanced salt tolerance of euryhaline tadpoles depends on increased Na+, K+ -ATPase expression after salinity acclimation	Euryhaline amphibian; Fejervarya cancrivora; Gill; Na+, K+-ATPase; Osmolality; Salt excretion	CRAB-EATING FROG; TILAPIA OREOCHROMIS-MOSSAMBICUS; NA+/K+/2CL(-) COTRANSPORTER; OSMOTIC REGULATION; ION REGULATION; RICH CELLS; GILLS; SURVIVAL; METAMORPHOSIS; TRANSPORT	Understanding physiological responses and osmoregulatory mechanisms for dealing with salinity stress is essential to clarify how amphibians living in coastal areas adapt to fluctuating salinity levels. Euryhaline species are rare among reported tadpole species inhabiting saline habitats, and few studies addressed the osmoregulatory mechanisms. We quantified the effects of salinity acclimation on …	4. Physiological responses of amphibians to environmental stressors
279	2021	The effects of corticosterone and background colour on tadpole physiological plasticity	Corticosterone; Background colour; Phenotypic plasticity; Metabolic plasticity; Pigmentation; Amphibian	PHENOTYPIC PLASTICITY; NEUROENDOCRINE CIRCUITS; MELANOSOME TRANSPORT; STRESS; EVOLUTION; MECHANISMS; COSTS; LIGHT; MELANOREGULIN; MELANOPSIN	Corticosterone (CORT)-mediated adaptive plasticity improves animal fitness in stressful environments. Although it brings ecological benefits, the cost potentially constrains its expression and evolution. Revealing the factors affecting plasticity costs is of great ecological and evolutionary significance. Evidence indicates that both CORT and background colour can induce metabolic changes in anim…	4. Physiological responses of amphibians to environmental stressors
280	2013	Repeatability of baseline corticosterone and short-term corticosterone stress responses, and their correlation with testosterone and body condition in a terrestrial breeding anuran (Platymantis vitiana)	Baseline corticosterone; Testosterone; Repeatability; Amphibians; Fitness	URINARY CORTICOSTERONE; METABOLITE RESPONSES; INDIVIDUAL VARIATION; HORMONAL RESPONSES; ANNUAL CYCLES; CAPTURE; CORTISOL; WILD; SURVIVAL; MODULATION	Repeatability of physiological response variables, such as the stress hormone corticosterone, across numerous sampling occasions is an important assumption for their use as predictors of behaviour, reproduction and fitness in animals. Very few studies have actually tested this assumption in free-living animals under uncontrolled natural conditions. Non-invasive urine sampling and standard capture…	4. Physiological responses of amphibians to environmental stressors
281	2017	Integrating age structured and landscape resistance models to disentangle invasion dynamics of a pond-breeding anuran	Invasive amphibians; Lag phase; Spatial spread; Spatially structured models; Dispersal; Sclerophrys gutturalis	TOADS BUFO-MARINUS; DENSITY-DEPENDENCE; QUANTITATIVE EVIDENCE; PLANT INVASIONS; LAG-PHASES; DISPERSAL; POPULATION; ECOLOGY; SPREAD; AMPHIBIANS	Modelling population dynamics of invasive species may help to propose effective management countermeasures. Invasion dynamics generally show recursive patterns across species and regions, where initial lag is followed by spread and eventual dominance phases. However, timing and modes of these phases are highly variable, emerging from the interplay between traits of the invader and characteristics…	6. Conservation genetics and population ecology of amphibians
282	2018	How sensitive are temperate tadpoles to climate change? The use of thermal physiology and niche model tools to assess vulnerability	Thermal physiology; Reaction norms; Niche models; Climate change; Temperate amphibians	SPRINT SPEED; GEOGRAPHIC RANGE; ANDEAN ANURANS; PERFORMANCE; EVOLUTION; ECTOTHERMS; ADAPTATION; ECOLOGY; IMPACTS; FROG	Ectotherms are vulnerable to climate change, given their dependence on temperature, and amphibians are particularly interesting because of their complex life cycle. Tadpoles may regulate their body temperature by using suitable thermal microhabitats. Thus, their physiological responses are the result of adjustment to the local thermal limits experienced in their ponds. We studied three anuran tad…	4. Physiological responses of amphibians to environmental stressors
283	2018	Temperature-Dependent Effects of Cutaneous Bacteria on a Frog's Tolerance of Fungal Infection	Acris crepitans; amphibian chytridiomycosis; antifungal; bioaugmentation; host-pathogen interactions; skin microbes; Stenotrophomonas maltophilia	YELLOW-LEGGED FROG; BATRACHOCHYTRIUM-DENDROBATIDIS; EMERGING DISEASE; STENOTROPHOMONAS-MALTOPHILIA; AMPHIBIAN CHYTRIDIOMYCOSIS; IMMUNE DEFENSES; KILLING FUNGUS; SKIN BACTERIA; RESISTANCE; WIDESPREAD	Defense against pathogens is one of many benefits that bacteria provide to animal hosts. A clearer understanding of how changes in the environment affect the interactions between animals and their microbial benefactors is needed in order to predict the impact and dynamics of emerging animal diseases. Due to its dramatic effects on the physiology of animals and their pathogens, temperature may be …	4. Physiological responses of amphibians to environmental stressors
284	2021	Fatter or stronger: Resource allocation strategy and the underlying metabolic mechanisms in amphibian tadpoles	Fat storage; Allocation trade-off; Fatty liver; Metabolic switch; PPARs; Size variation	PPAR-ALPHA; LIPID-METABOLISM; ACID OXIDATION; BLOOD SUGAR; LIVER; MORTALITY; JUVENILE; GROWTH; CONSEQUENCES; VARIABILITY	The allocation of resources between storage and somatic growth is an essential physiological phenomenon in animals. Allocation mechanisms have broad theoretical and applied implications. The real-time resource allocation patterns in animals remain to be elucidated, and there is limited understanding of the metabolic mechanisms. We investigated the resource allocation strategy of Rana omeimontis t…	4. Physiological responses of amphibians to environmental stressors
285	2020	Climatic Heterogeneity in the Bolivian Andes: Are Frogs Trapped?	Amphibians; climate change; distributions; elevational gradient; relative humidity; thermal physiology	ANURA CRAUGASTORIDAE; THERMAL PHYSIOLOGY; HIGH ELEVATIONS; TEMPERATURE; PHRYNOPUS; ECOLOGY; MODEL; PATTERNS; DISEASE; TRENDS	Short-legged, small, robust frogs of the family Craugastoridae present a remarkable beta-diversity in the high Andes, their distributions being characterized by a very high degree of micro-endemism to specific valleys. We used dataloggers to study the temperature and humidity conditions of microhabitats of several species of the genus Microkayla at three elevation belts: below, within, and above …	1. Impacts of climate change on amphibian populations
286	2015	Fumio Matsumura - Accomplishments at the University of California, Davis, and in the Sierra Nevada Mountains	Fumio Matsumura accomplishments; Sierra Nevada mountains; Amphibian decline; Organochlorine residues; Toxaphene	CURRENT-USE PESTICIDES; YELLOW-LEGGED FROGS; US NATIONAL-PARKS; POLYCHLORINATED-BIPHENYLS; ORGANIC CONTAMINANTS; ATMOSPHERIC TRANSPORT; TOXAPHENE COMPONENTS; CENTRAL VALLEY; LAKE TAHOE; DEPOSITION	Fumio Matsumura joined the University of California, Davis, faculty in 1987 where he served as founding director of the Center for Environmental Health Sciences, associate director of the U.C. Toxic Substances Research and Teaching Program, and chair of the Department of Environmental Toxicology. He was an active affiliate with the NIEHS-funded Superfund Basic Research Program and the NIH Compreh…	7. Xenobiotic exposure and effects on amphibians
287	2013	Olfactory Wiring Logic in Amphibians Challenges the Basic Assumptions of the Unbranched Axon Concept		XENOPUS-LAEVIS TADPOLES; VOMERONASAL SYSTEM; ODORANT RECEPTORS; IN-VIVO; BULB; NEURONS; INFORMATION; VERTEBRATES; BRAIN	Olfactory receptor neurons extend axons into the olfactory bulb, where they face the challenge to integrate into existing circuitry. The consensus view is that in vertebrates individual receptor neurons project unbranched axons into one specific glomerulus of the olfactory bulb. Wereport here that, strikingly different from the generally assumed wiring principle in vertebrate olfactory systems, a…	8. Behavioral ecology and communication in amphibians
288	2021	Thermal Acclimation to the Highest Natural Ambient Temperature Compromises Physiological Performance in Tadpoles of a Stream-Breeding Savanna Tree Frog	aerobic scope; critical thermal maximum; heart rate; autonomic blockade; climate change; aclimatation; amphibian; oxygen consumption	INTERMITTENT-FLOW RESPIROMETRY; HEART-RATE; CLIMATE-CHANGE; AEROBIC SCOPE; CARDIAC-PERFORMANCE; ANURAN AMPHIBIANS; SEASONAL-CHANGES; METABOLIC-RATE; PLASTICITY; TOLERANCE	Amphibians may be more vulnerable to climate-driven habitat modification because of their complex life cycle dependence on land and water. Considering the current rate of global warming, it is critical to identify the vulnerability of a species by assessing its potential to acclimate to warming temperatures. In many species, thermal acclimation provides a reversible physiological adjustment in re…	4. Physiological responses of amphibians to environmental stressors
289	2020	Secondary Metabolites and Aspartic Acid in the Brain of the FrogRana temporariaas Low-Temperature Adaptogens	amphibian brain; aspartic acid; phosphoethanolamine; phosphoserine; taurine; low-temperature adaptation; evolution	FREE AMINO-ACIDS; LYMNAEA-STAGNALIS; BLOOD	Previously, we have demonstrated that such secondary metabolites as phosphoethanolamine (PE) and phosphoserine (PS) are low-temperature adaptogens specific to the brain of freshwater fish, in contrast to taurine which serves as an adaptogen in fish muscles and blood plasma. Here, we carry on investigating the role of PE, PS, taurine and proteinogenic amino acids in adaptation of poikilothermic an…	4. Physiological responses of amphibians to environmental stressors
290	1993	METABOLIC AND ENDOCRINE FUNCTIONS OF GLUCAGON-LIKE PEPTIDES - EVOLUTIONARY AND BIOCHEMICAL PERSPECTIVES	AMPHIBIANS; CAMP; EVOLUTION; GLP; GLUCAGON; MAMMALS; MESSAGE TRANSDUCTION; PANCREAS; RECEPTOR	PERFUSED RAT PANCREAS; HEPATIC GLYCOGENOLYSIS; TELEOST HEPATOCYTES; GENE-EXPRESSION; INSULIN RELEASE; LIVER; CELLS; EPINEPHRINE; PROGLUCAGON; SECRETION	In amphibians and mammals, the preproglucagon gene encodes two related GLPs -GLP-1 (37 residues) and GLP-2 (34 residues). The physiologically functional GLPs, however, are GLP-1(7-36)amide, or similar, truncated forms of GLP- 1. While the liver is devoid of GLP receptors and fails to respond metabolically, brain, gastric cells and pancreatic cells have been identified as potential target sites. T…	4. Physiological responses of amphibians to environmental stressors
291	2021	Neuromodulation or energy failure? Metabolic limitations silence network output in the hypoxic amphibian brainstem	brainstem; bullfrog; hypoxia tolerance; metabolism; respiratory control	CENTRAL O-2 CHEMOREFLEX; NMDA RECEPTOR CURRENTS; K-ATP CHANNELS; RESPIRATORY RHYTHM; NEURONS; BULLFROG; ANOXIA; INHIBITION; RELEASE; DEFENSE	Hypoxia tolerance in the vertebrate brain often involves chemical modulators that arrest neuronal activity to conserve energy. However, in intact networks, it can be difficult to determine whether hypoxia triggers modulators to stop activity in a protective manner or whether activity stops because rates of ATP synthesis are insufficient to support network function. Here, we assessed the extent to…	4. Physiological responses of amphibians to environmental stressors
292	2016	Sexual dimorphism in baseline urinary corticosterone metabolites and their association with body-condition indices in a pen-urban population of the common Asian toad (Duttaphrynus melanostictus)	Conservation physiology; Physiological stress response; India; Fitness; Energy-reserve; Body-condition indices; Urinary corticosterone metabolites; Duttaphrynus melanostictus; Habituation	STRESS RESPONSES; ENZYME-IMMUNOASSAY; PLASMA-CORTICOSTERONE; REPRODUCTIVE SUCCESS; CAPTURE; REPEATABILITY; TESTOSTERONE; AMPHIBIANS; MIGRATION; INCREASES	Field endocrinology research through the quantification of glucocorticoids or stress hormones in free-living wildlife is crucial for assessing their physiological responses towards pervasive environmental changes. Urinary corticosterone metabolite (UCM) enzyme-immunoassay (EIA) has been validated for numerous amphibian species as a non-invasive measure of physiological stress. Body-condition indi…	4. Physiological responses of amphibians to environmental stressors
293	2013	Pre-existing sensory biases in the spectral domain in frogs: empirical results and methodological considerations	Pre-existing sensory bias; Sensory exploitation; Amphibian papilla; Basilar papilla; Pseudacris crucifer	MATING CALL RECOGNITION; 2 FREQUENCY BANDS; PHYSALAEMUS-PUSTULOSUS; ULTRASONIC COMMUNICATION; ACOUSTIC COMMUNICATION; MATE CHOICE; EVOLUTION; TREEFROGS; SOUND; PREFERENCES	In many species of anurans, advertisement calls excite only one of the two inner-ear organs. One prediction of the pre-existing bias hypothesis is that signal innovations that additionally excite the untapped'' organ will be more behaviorally effective than normal calls. However, recent studies have shown that females of three species with single-peaked calls that stimulate only the basilar papil…	8. Behavioral ecology and communication in amphibians
294	2021	Temperature-mediated trade-off between development and performance in larval wood frogs (Rana sylvatica)	amphibian; burst speed; countergradient; development; developmental plasticity; locomotion; morphometrics; performance; swimming; thermal physiology	SWIMMING PERFORMANCE; COUNTERGRADIENT VARIATION; INTRINSIC GROWTH; MICROGEOGRAPHIC ADAPTATION; EVOLUTIONARY SIGNIFICANCE; THERMAL-ACCLIMATION; RAPID GROWTH; TADPOLES; PLASTICITY; TROUT	Countergradient variation has been detected in diverse taxa. In a common manifestation, individuals from colder environments develop faster than conspecifics from warmer environments when placed in a common garden. Where such a pattern exists, it implies a trade-off: Individuals from warmer environments have intrinsic rates of development lower than those demonstrated by other individuals of the …	4. Physiological responses of amphibians to environmental stressors
295	2018	Generation of a sexually mature individual of the Eastern dwarf tree frog, Litoria fallax, from cryopreserved testicular macerates: proof of capacity of cryopreserved sperm derived offspring to complete development	ART; assisted reproductive technologies; conservation; cryopreservation; IVF; sperm	ASSISTED REPRODUCTIVE TECHNOLOGIES; HORMONALLY INDUCED SPERM; THREATENED AMPHIBIANS; CONSERVATION; RECOVERY; STORAGE	Amphibians are the most threatened vertebrate class globally based on recent rates of decline and extinction. Sperm cryo-preservation and other assisted reproductive technologies have the potential to help manage small and threatened populations and prevent extinctions. There are a growing number of reports of recovery of amphibian sperm after cryopreservation, but relatively few published report…	6. Conservation genetics and population ecology of amphibians
296	2012	Endocrine-disrupting effects of nonylphenol in the newt, Triturus carnifex (Amphibia, Urodela)	Adrenal gland disruption; Amphibian endocrine disruption; Environmental contaminants; Nonylphenol; Triturus carnifex; Water pollution	STRESS-INDUCED INHIBITION; ITALIAN CRESTED NEWT; XENOPUS-LAEVIS; BISPHENOL-A; HUMIC SUBSTANCES; SEXUAL-BEHAVIOR; CORTICOSTERONE; MODEL; REPRODUCTION; MODULATION	The aim of our study was to verify whether environmental concentrations of nonylphenol influenced the adrenal gland of Triturus carnifex. Newts were exposed to 19 mu g/L nominal concentration of nonylphenol throughout the periods of December-January and March-April, corresponding to different stages of the chromaffin cell functional cycle. The morphological features of the steroidogenic and chrom…	4. Physiological responses of amphibians to environmental stressors
297	2014	Accumulation of heme oxygenase-1 (HSP32) in Xenopus laevis A6 kidney epithelial cells treated with sodium arsenite, cadmium chloride or proteasomal inhibitors	Heat shock proteins; Sodium arsenite; Cadmium chloride; Amphibian; Confocal microscopy; Molecular chaperone; Frog	HEAT-SHOCK-PROTEIN; HSP70 GENE-EXPRESSION; NF-KAPPA-B; OXIDATIVE-STRESS; MESSENGER-RNA; TRANSCRIPTION FACTOR; HYDROGEN-PEROXIDE; HEPATOMA-CELLS; ENHANCED HSP30; IN-VIVO	The present study examined the effect of sodium arsenite, cadmium chloride, heat shock and the proteasomal inhibitors MG132, withaferin A and celastrol on heme oxygenase-1 (HO-1; also known as HSP32) accumulation in Xenopus laevis A6 kidney epithelial cells. Immunoblot analysis revealed that HO-1 accumulation was not induced by heat shock but was enhanced by sodium arsenite and cadmium chloride i…	4. Physiological responses of amphibians to environmental stressors
298	2019	Validation of water-borne cortisol and corticosterone in tadpoles: Recovery rate from an acute stressor, repeatability, and evaluating rearing methods	ACTH; Amphibian; Conservation physiology; Stress; Water-borne hormones; Non-invasive endocrinology	6TH MASS EXTINCTION; URINARY CORTICOSTERONE; METABOLITE RESPONSES; INDIVIDUAL VARIATION; ACTIVITY LEVEL; BASE-LINE; FROG; CAPTURE; LARVAL; GLUCOCORTICOIDS	Amphibian populations are declining globally, so understanding how individuals respond to anthropogenic and environmental stressors may aid conservation efforts. Using a non-invasive water-borne hormone assay, we measured the release rates of two glucocorticoid hormones, corticosterone and cortisol, in Rio Grande Leopard frog, Rana berlandieri, tadpoles. We validated this method pharmacologically…	4. Physiological responses of amphibians to environmental stressors
299	2014	Impaired liver function in Xenopus tropicalis exposed to benzo[a] pyrene: transcriptomic and metabolic evidence	RNA sequencing; Xenopus; Liver; Metabolic disorders; Insulin resistance-like syndrome; Benzo[a] pyrene	GENE-EXPRESSION; INDUCED HEPATOTOXICITY; FUNDULUS-HETEROCLITUS; AMPHIBIAN DECLINES; ZEBRAFISH GILLS; CLAWED FROG; RECEPTOR; TOXICITY; PAH; INDUCTION	Background: Despite numerous studies suggesting that amphibians are highly sensitive to cumulative anthropogenic stresses, the role pollutants play in the decline of amphibian populations remains unclear. Amongst the most common aquatic contaminants, polycyclic aromatic hydrocarbons (PAHs) have been shown to induce several adverse effects on amphibian species in the larval stages. Conversely, adu…	7. Xenobiotic exposure and effects on amphibians
300	2016	Proteomic analysis of the skin from Chinese fire-bellied newt and comparison to Chinese giant salamander	Newt; Giant salamander; Proteome; Skin; Defense; Immune	AMPHIBIAN SKIN; MICRONUCLEUS TEST; XENOPUS-LAEVIS; PEPTIDES; IMMUNE; FROG; EXPRESSION; DIVERSITY; EVOLUTION; SYSTEM	Animal skin that directly interfaces with the external environment has developed diverse adaptive functions to a variety of ecological conditions laden with pathogenic infection and physical harm. Amphibians exhibit various adaptations related to their incomplete shift from the aquatic to the terrestrial habitat. Therefore, it is very necessary to explore the molecular basis of skin function and …	4. Physiological responses of amphibians to environmental stressors
301	2019	Integrating mechanistic and correlative niche models to unravel range-limiting processes in a temperate amphibian	activity restrictions; global warming; Maxent; mechanistic niche modeling; microclimate; NicheMapR; thermal limits	SPECIES DISTRIBUTION MODELS; CLIMATE-CHANGE; THERMOREGULATORY BEHAVIOR; IMPROVE PREDICTIONS; THERMAL PHYSIOLOGY; CONTINENTAL-SCALE; COMMON FROG; WATER-LOSS; RESPONSES; DISTRIBUTIONS	Insights into the causal mechanisms that limit species distributions are likely to improve our ability to anticipate species range shifts in response to climate change. For species with complex life histories, a mechanistic understanding of how climate affects different lifecycle stages may be crucial for making accurate forecasts. Here, we use mechanistic niche modeling (NicheMapR) to derive pro…	1. Impacts of climate change on amphibian populations
302	2017	Physiological mechanisms of adaptive developmental plasticity in Rana temporaria island populations	Amphibians; Corticosterone; Developmental plasticity; Evolutionary physiology; Oxidative stress; Telomere length	PHENOTYPIC PLASTICITY; TELOMERE LENGTH; LIFE-HISTORY; ENVIRONMENTAL HETEROGENEITY; OXIDATIVE STRESS; PATERNAL AGE; COMMON FROG; BODY-MASS; EVOLUTION; LIMITS	Background: Adaptive plasticity is essential for many species to cope with environmental heterogeneity. In particular, developmental plasticity allows organisms with complex life cycles to adaptively adjust the timing of ontogenetic switch points. Size at and time to metamorphosis are reliable fitness indicators in organisms with complex cycles. The physiological machinery of developmental plasti…	4. Physiological responses of amphibians to environmental stressors
303	1996	Role of calcium currents in excitation-contraction coupling in developing cultured embryonic amphibian skeletal muscle cells				4. Physiological responses of amphibians to environmental stressors
304	2022	Does a Moderately Warming Climate Compensate for the Negative Effects of UV-B Radiation on Amphibians at High Altitudes? A Test of Rana kukunoris Living on the Qinghai-Tibetan Plateau	warm temperature; UVB; tadpole; high altitude; development	ULTRAVIOLET-RADIATION; THERMAL PHYSIOLOGY; LOCOMOTOR PERFORMANCE; MUSCLE FUNCTION; DNA-DAMAGE; TEMPERATURE; TADPOLES; EXPOSURE; FROG; EVOLUTIONARY	Simple Summary Both the warming climate and ultraviolet-B radiation are notable environmental factors affecting tadpole development. However, the phenotypes of tadpoles living at high altitudes may be improved by moderately warming temperatures, reducing or eliminating the negative effects of oxidative damage caused by cool temperatures or strong ultraviolet-B radiation. To verify this hypothesis…	4. Physiological responses of amphibians to environmental stressors
305	2013	Simultaneous Whole-cell Recordings from Photoreceptors and Second-order Neurons in an Amphibian Retinal Slice Preparation	Neuroscience; Issue 76; Molecular Biology; Cellular Biology; Anatomy; Physiology; Ophthalmology; Retina; electrophysiology; paired recording; patch clamp; synaptic ribbon; photoreceptor; bipolar cell; horizontal cell; tiger salamander; animal model	SYNAPTIC-TRANSMISSION; SALAMANDER; CALCIUM; RIBBON; RODS	One of the central tasks in retinal neuroscience is to understand the circuitry of retinal neurons and how those connections are responsible for shaping the signals transmitted to the brain. Photons are detected in the retina by rod and cone photoreceptors, which convert that energy into an electrical signal, transmitting it to other retinal neurons, where it is processed and communicated to cent…	4. Physiological responses of amphibians to environmental stressors
306	2016	Metal-mediated climate susceptibility in a warming world: Larval and latent effects on a model amphibian	Multiple stressors; Bioavailability; Cope's gray tree frog; Climate change; Environmental toxicology; Mixture toxicolog; Toxicant-induced climate susceptibility	CRASSOSTREA-VIRGINICA GMELIN; DISSOLVED ORGANIC-MATTER; CHRONIC CADMIUM EXPOSURE; FROG RANA-RIDIBUNDA; PHYSIOLOGICAL CONSEQUENCES; MULTIPLE STRESSORS; THERMAL PHYSIOLOGY; RAINBOW-TROUT; COPPER; TEMPERATURE	Although sophisticated models predict the effects of future temperatures on ectotherms, few also address how ubiquitous sublethal contaminants alter an organism's response to thermal stress. In ectotherms, higher metabolic rates from warming temperatures can beneficially speed metabolism and development. If compounded by chronic, sublethal pollution, additional resource demands for elimination or…	4. Physiological responses of amphibians to environmental stressors
307	2015	Upper thermal tolerance plasticity in tropical amphibian species from contrasting habitats: Implications for warming impact prediction	Acclimation scope; Anuran tadpoles; Atlantic forest; Brazilian Caatinga; CTmax; Warming vulnerability	TEMPERATURE TOLERANCE; ONTOGENIC CHANGE; MOUNTAIN PASSES; CLIMATE-CHANGE; ACCLIMATION; PHYSIOLOGY; VULNERABILITY; EVOLUTIONARY; ECTOTHERMS; LIMITS	Tropical ectothermic species are currently depicted as more vulnerable to increasing temperatures because of the proximity between their upper thermal limits and environmental temperatures. Yet, the acclimatory capacity of thermal limits has rarely been measured in tropical species, even though they are generally predicted to be smaller than in temperate species. We compared critical thermal maxi…	4. Physiological responses of amphibians to environmental stressors
308	2019	Infection with Batrachochytrium dendrobatidis lowers heat tolerance of tadpole hosts and cannot be cleared by brief exposure to CTmax		AMPHIBIAN IMMUNITY; THERMAL REGULATION; EMERGING DISEASE; CLIMATE-CHANGE; MIDWIFE TOAD; CHYTRIDIOMYCOSIS; TEMPERATURE; PHYSIOLOGY; FEVER; VULNERABILITY	Climate change and infectious disease by the chytrid fungus Batrachochytrium dendrobatidis (Bd) are major drivers of amphibian extinctions, but the potential interactions of these two factors are not fully understood. Temperature is known to influence (1) the infectivity, pathogenicity and virulence of Bd; (2) host-parasite dynamics, especially when both hosts and parasites are ectothermic organi…	2. Disease ecology and management in amphibians
309	2018	Selection of reference genes for accurate RT-qPCR analysis of dehydration tolerance in Xenopus laevis	Internal standardization; RT-qPCR; Gene expression; Amphibian; Dehydration; Xenopus laevis; Reference genes	AFRICAN CLAWED FROG; POLYMERASE-CHAIN-REACTION; EXPRESSION ANALYSIS; HOUSEKEEPING GENES; PCR; MODEL; ACTIVATION; STRESS; CELLS	Reverse-transcription quantitative polymerase chain reaction (RT-qPCR) is a common technique for quantifying gene expression. The reliability and reproducibility of RT-qPCR relies heavily on normalization of target values to an internal control to account for experimental variability. Xenopus laevis, is well-known as a model in embryology and developmental biology but, with a sequenced genome, is…	4. Physiological responses of amphibians to environmental stressors
310	2019	In defense of proteins: Chaperones respond to freezing, anoxia, or dehydration stress in tissues of freeze tolerant wood frogs	amphibian environmental stress; anoxia; dehydration; freeze tolerance; glucose-regulated proteins; heat shock proteins	HEAT-SHOCK PROTEINS; MOLECULAR CHAPERONES; EXPRESSION; EVOLUTIONARY; FR10	Wood frogs (Rana sylvatica LeConte) are the major model for studies of natural freeze tolerance by ectothermic vertebrates. Multiple biochemical adaptations support winter freezing survival but, to date, the protective role of chaperone proteins has received little attention. The present study analyzes responses to freezing, anoxia or dehydration exposures and recovery from these stresses by chap…	4. Physiological responses of amphibians to environmental stressors
311		Regulation of the unfolded protein response during dehydration stress in African clawed frogs, Xenopus laevis	Glucose-regulated proteins; Activating transcription factors; EDEM; XBP-1; GADD; Amphibian water economy; Aestivation	AMINO-ACID-METABOLISM; ENDOPLASMIC-RETICULUM; UREA SYNTHESIS; ER STRESS; ACTIVATION; GRP78; INDUCTION; WATER; ERP57/GRP58; EXPRESSION	The unfolded protein response (UPR) is a wide-ranging cellular response to accumulation of malfolded proteins in the endoplasmic reticulum (ER) and acts as a quality control mechanism to halt protein processing and repair/destroy malfolded proteins under stress conditions of many kinds. Among vertebrate species, amphibians experience the greatest challenges in maintaining water and osmotic balanc…	4. Physiological responses of amphibians to environmental stressors
312	2016	Salinity and thermal tolerance of Japanese stream tree frog (Buergeria japonica) tadpoles from island populations	adaptation; geothermal hot springs; physiological tolerances; Ryukyu Archipelago; survival rate; Taiwan; volcanic islands	LOCAL ADAPTATION; COASTAL AREA; TAIWAN; RHACOPHORIDAE; AMPHIBIANS; PHYSIOLOGY; SELECTION; LIMITS; ANURA	Physiological tolerance to variable environmental conditions is essential for species to disperse over habitat boundaries and sustain populations in new habitats. In particular, salinity and temperature are one of the major factors determining species' distributions. The tree frog Buergeria japonica is the most widely distributed amphibian species found in the Ryukyu Archipelago in Japan and Taiw…	4. Physiological responses of amphibians to environmental stressors
313	2021	Efficacy of hormone stimulation on sperm production in an alpine amphibian (Anaxyrus boreas boreas) and the impact of short-term storage on sperm quality	conservation; ecological physiology; gamete; hormone; reproduction; sperm	IN-VITRO FERTILIZATION; REPRODUCTIVE TECHNOLOGIES; INDUCED SPERMIATION; FROG; CRYOPRESERVATION; CONSERVATION; SPERMATOZOA; INDUCTION; RELEASE	The Southern Rocky Mountain boreal toad (Anaxyrus boreas boreas) has disappeared from much of its range in the alpine regions of Central and Western North America, and restoration efforts are compromised by limited knowledge of this species' reproductive biology. This study aimed to establish whether assisted reproductive techniques could be used to improve breeding output in captive boreal toads…	4. Physiological responses of amphibians to environmental stressors
314	2017	Trading heat and hops for water: Dehydration effects on locomotor performance, thermal limits, and thermoregulatory behavior of a terrestrial toad	Bufonidae; critical temperatures; optimal temperatures; preferred body temperatures; tolerance range	BIOLOGICAL IMPACTS; ANURAN AMPHIBIANS; BUFO-AMERICANUS; BODY-TEMPERATURE; HYDRATION STATE; PHYSIOLOGY; EVOLUTION; ECTOTHERMS; TOLERANCE; ENVIRONMENT	Due to their highly permeable skin and ectothermy, terrestrial amphibians are challenged by compromises between water balance and body temperature regulation. The way in which such compromises are accommodated, under a range of temperatures and dehydration levels, impacts importantly the behavior and ecology of amphibians. Thus, using the terrestrial toad Rhinella schneideri as a model organism, …	4. Physiological responses of amphibians to environmental stressors
315	2013	Temperature influences neuronal activity and CO2/pH sensitivity of locus coeruleus neurons in the bullfrog, Lithobates catesbeianus	chemosensitivity; temperature sensitivity; bullfrog; locus coeruleus; respiratory control	ACID-BASE-BALANCE; RESPIRATORY CONTROL; ANURAN AMPHIBIANS; BUFO-PARACNEMIS; CARBON-DIOXIDE; TRP CHANNELS; BLOOD-GASES; CHEMOSENSITIVITY; CONDUCTANCE; VENTILATION	The locus coeruleus (LC) is a chemoreceptive brain stem region in anuran amphibians and contains neurons sensitive to physiological changes in CO2/pH. The ventilatory and central sensitivity to CO2/pH is proportional to the temperature in amphibians, i.e., sensitivity increases with increasing temperature. We hypothesized that LC neurons from bullfrogs, Lithobates catesbeianus, would increase CO2…	4. Physiological responses of amphibians to environmental stressors
316	2021	Metamorphic acceleration following the exposure to lithium and selenium on American bullfrog tadpoles (Lithobates catesbeianus)	Metamorphosis; Aquatic ecotoxicology; Amphibians; Lithium; Selenium	THYROID-HORMONE; AMPHIBIAN METAMORPHOSIS; CORTICOSTERONE; IMPACT; ASSAY; MECHANISMS; EXPRESSION; GROWTH; GLAND; RISK	To regulate the presence of contaminants in Brazilian water, the Brazilian Environmental Council (CONAMA) promulgates regulations regarding the concentrations of given compounds that are supposed to be safe for aquatic life. Considering these regulations, this study tested the effects of considered safe levels of lithium (2.5 mgL(-1)) and selenium (0.01 mgL(-1)), isolated and mixed, on the Americ…	4. Physiological responses of amphibians to environmental stressors
317	2013	Development and Infectious Disease in Hosts with Complex Life Cycles		FUNGUS BATRACHOCHYTRIUM-DENDROBATIDIS; AMPHIBIAN CHYTRID FUNGUS; FOOD LEVEL; PATHOGEN; DENSITY; METAMORPHOSIS; CHYTRIDIOMYCOSIS; RESISTANCE; GROWTH; TRANSMISSION	Metamorphosis is often characterized by profound changes in morphology and physiology that can affect the dynamics of species interactions. For example, the interaction between a pathogen and its host may differ depending on the life stage of the host or pathogen. One pathogen that infects hosts with complex life cycles is the emerging fungal pathogen of amphibians, Batrachochytrium dendrobatidis…	2. Disease ecology and management in amphibians
318	2017	The effect of temperature on development and behaviour of relict leopard frog tadpoles	Amphibian; growth; larvae; preference; reintroduction; thermal; gradient	AMPHIBIAN METAMORPHOSIS; RANA-ONCA; PLASTICITY; DENSITY; GROWTH; LARVAE	Relict leopard frog (Rana [Lithobates] onca) tadpoles were obtained shortly after hatching at Gosner stage 25 and raised in aquaria maintained at 15, 20, 25, 30 and 35 degrees C. Development was arrested in the 15 degrees C group, and survivorship declined to 64% after 191 days. However, 80% of the surviving larvae remained alive after the temperature was increased to 25 degrees C. Of these, 96% …	4. Physiological responses of amphibians to environmental stressors
319	1996	Electrophysiological analysis of the interaction of amino acids, glucose and ions during intestinal transport in the amphibian Rana esculenta.				4. Physiological responses of amphibians to environmental stressors
320	1999	Nitric oxide as a modulator of central respiratory rhythm in the isolated brainstem of the bullfrog (Rana catesbeiana)	nitric oxide; breathing; central pattern generator; amphibian; L-arginine; 7-nitro indazole; sodium nitroprusside; nNOS	CENTRAL-NERVOUS-SYSTEM; MEMBRANE-PROPERTIES; NEURAL ACTIVITY; CONSCIOUS RAT; GENERATION; MAMMALS; STEM; FROG; MECHANISMS; RESPONSES	Nitric oxide (NO) is a unique interneuronal neurotransmitter and/or neuromodulator that is involved in a variety of physiological functions within the central nervous system (CNS). In neural tissue, NO is generated from an oxygen-dependent, constitutive NO synthase (NOS) by glutamatergic stimulation of A7-methyl-D-aspartate (NMDA) receptors. Recent studies indicate that NO has excitatory effects …	4. Physiological responses of amphibians to environmental stressors
321	2016	Effects of Water Loss on New Mexico Spadefoot Toad (Spea multiplicata) Development, Spleen Cellularity, and Corticosterone Levels		SCAPHIOPUS-COUCHII TADPOLES; IMMUNE-SYSTEM; BODY-SIZE; AMPHIBIAN METAMORPHOSIS; ADAPTIVE PLASTICITY; LARVAL DEVELOPMENT; PREDATOR CUES; LAND-USE; STRESS; FROGS	Amphibian metamorphosis is complex and larval morphology and physiology are completely restructured during this time. Amphibians that live in unpredictable environments are often exposed to stressors that can directly and indirectly alter physiological systems during development, with subsequent consequences (carryover effects) later in life. In this study, we investigated the effects of water le…	4. Physiological responses of amphibians to environmental stressors
322	2021	The rise and fall of globins in the amphibia	Gene duplication; Gene family evolution; Neofunctionalization; Globin evolution; Respiration	MULTIPLE SEQUENCE ALIGNMENT; HEMOGLOBIN ISOFORM DIFFERENTIATION; LINEAGE-SPECIFIC PATTERNS; UCSC GENOME BROWSER; ADULT ALPHA-GLOBIN; GENE DUPLICATION; FUNCTIONAL DIVERSIFICATION; METAMORPHIC VARIATIONS; RANA-CATESBEIANA; MOLECULAR-BASIS	The globin gene repertoire of gnathostome vertebrates is dictated by differential retention and loss of nine paralogous genes: androglobin, neuroglobin, globin X, cytoglobin, globin Y, myoglobin, globin E, and the alpha- and beta-globins. We report the globin gene repertoire of three orders of modern amphibians: Anura, Caudata, and Gymnophiona. Combining phylogenetic and conserved synteny analysi…	4. Physiological responses of amphibians to environmental stressors
323	2021	Carry-Over Effects of Desiccation Stress on the Oxidative Status of Fasting Anuran Juveniles	amphibians; antioxidant system; Bombina variegate; development; food deprivation; oxidative stress; pond drying; yellow belly toad	PHENOTYPIC PLASTICITY; LARVAL DEVELOPMENT; IMMUNE FUNCTION; BODY CONDITION; GROWTH; METAMORPHOSIS; AVAILABILITY; GLUTATHIONE; POPULATION; PREDATION	Amphibians are sensitive to deteriorating environmental conditions, especially during transition to a terrestrial environment which is full of uncertainties. Harsh conditions, such as desiccation during earlier stages, affect different larval traits with possible carry-over effects on juvenile and adult life histories. The first consequences of the effects can be seen in juveniles in the challeng…	4. Physiological responses of amphibians to environmental stressors
324	2001	Gonadotropic control of ovarian follicle maturation: the two-stage concept and its mechanisms	ovarian follicle; oocyte; luteinizing hormone; maturation-inducing hormone; protein kinase A; gap junction; maturation-inducing hormone receptor; teleost; amphibian	GROWTH-FACTOR-I; FINAL OOCYTE MATURATION; STEROID MEMBRANE-RECEPTOR; SEA-TROUT OVARIES; ATLANTIC CROAKER; GAP-JUNCTIONS; XENOPUS-LAEVIS; RAINBOW-TROUT; STRIPED BASS; RED SEABREAM	Most research on the control of oocyte maturation by luteinizing hormone (LH) in teleosts and amphibians has focused on the production and action of maturation-inducing hormone (MIH), the follicular hormone that directly triggers the resumption of oocyte meiosis. However, current information indicates that LH regulates maturation in two stages, and that 'oocyte maturation' can be appropriately de…	4. Physiological responses of amphibians to environmental stressors
325	2015	The thermal plasticity of locomotor performance has diverged between northern and southern populations of the eastern newt (Notophthalmus viridescens)	Acclimation; Temperature; Amphibian	FROG LIMNODYNASTES-PERONII; THERMOREGULATORY BEHAVIOR; INTRASPECIFIC VARIATION; PHENOTYPIC FLEXIBILITY; GEOGRAPHIC-VARIATION; SPRINT SPEED; ACCLIMATION; LIZARDS; TEMPERATURE; SENSITIVITY	Many temperate ectotherms undergo thermal acclimation to remain functional over a wide range of body temperatures, but few studies have investigated whether populations of a single species have evolved differences in the thermal plasticity of locomotor performance. Therefore, we asked whether the thermal plasticity of locomotor performance has diverged between northern and southern populations of…	4. Physiological responses of amphibians to environmental stressors
326	2019	Museum Specimens Reveal Life History Characteristics in Plethodon montanus		BODY-SIZE; SKELETOCHRONOLOGICAL ASSESSMENT; THERMAL PHYSIOLOGY; SALAMANDER; AGE; GROWTH; AMPHIBIANS; ECOLOGY; DEMOGRAPHY; TRAITS	Amphibian life history strategies can vary across broad geographic patterns, which have been explained, at least in part, by how development, growth, maintenance, and reproduction respond to temperature. However, there is a dearth of information regarding life history traits and their variation among populations for many amphibian species, which prevents assessment of these broad patterns among s…	5. Life history and reproductive ecology of amphibians
327	2012	Temperature dependence of locomotor performance in the tropical clawed frog, Xenopus tropicalis	temperature; endurance; swimming; jumping; frog; climate change; Silurana; Anura	CLIMATE-CHANGE; THERMAL-ACCLIMATION; SENSITIVITY; PHYSIOLOGY; AMPHIBIANS; SALAMANDER; TADPOLES; IMPACTS; WARMER	Amphibians are ideal taxa with which to investigate the effects of climate change on physiology, dispersal capacity and distributional ranges as their physiological performance and fitness is highly dependent on temperature. Moreover, amphibians are among the most endangered vertebrate taxa. Here we use the tropical clawed frog, Xenopus tropicalis, as a model system to explore effects of temperat…	4. Physiological responses of amphibians to environmental stressors
328	2000	Batrachology of Japan and adjacent regions - a systematic review	amphibia; systematics; taxonomy; biodiversity; conservation; East Asia; Japan	B GENE-SEQUENCES; CYTOCHROME-B; PHYLOGENETIC-RELATIONSHIPS; BROWN FROGS; RHACOPHORUS ANURA; RANA; RANIDAE; POPULATIONS; AMPHIBIA; TAIWAN	As is the case with most other organisms, studies of amphibians started with systematics as the basis for many other biological fields, but systematics itself has endured a slower progress than other fields of biology have enjoyed for a long time. Nevertheless, philosophical and methodological 'revolutions' in the past 30 years, combined with more recent progress in biochemical and molecular tech…	10. Methods for studying amphibians and their conservation
329	2019	Seasonal differences in climate change explain a lack of multi-decadal shifts in population characteristics of a pond breeding salamander		GLOBAL AMPHIBIAN DECLINES; BODY-SIZE; TEMPERATURE; FLUCTUATIONS; ABUNDANCE; SHRINKING; METAMORPHOSIS; PRECIPITATION; EXTINCTIONS; PHYSIOLOGY	There is considerable variation among studies that evaluate how amphibian populations respond to global climate change. We used 23 years of annual survey data to test whether changes in climate have caused predictable shifts in the phenology and population characteristics of adult spotted salamanders (Ambystoma maculatum) during spring breeding migrations. Although we observed year-to-year correl…	1. Impacts of climate change on amphibian populations
330	1999	Living in the cold: Freeze-induced gene responses in freeze-tolerant vertebrates	ADP/ATP translocase; amphibian and reptile cold hardiness; anoxia tolerance; cryobiology; fibrinogen; freeze tolerance; gene expression; Rana sylvatica	FROG RANA-SYLVATICA; WOOD FROG; CRYOPROTECTANT SYNTHESIS; XENOPUS-LAEVIS; METABOLIC-RATE; UP-REGULATION; PICTA-BELLII; DEHYDRATION; FIBRINOGEN; ANOXIA	1. Winter survival for numerous cold-blooded animals includes freeze tolerance: the ability to endure the conversion of as much as 65% of total body water into extracellular ice. Selected molecular adaptations underlying freeze tolerance(e.g. cryoprotectants, ice nucleating proteins) have been widely studied, but the full range of metabolic adjustments needed for freeze endurance remains unknown.…	4. Physiological responses of amphibians to environmental stressors
331	2014	First line of defence: the role of sloughing in the regulation of cutaneous microbes in frogs	Chytridiomycosis; global climate change; green tree frog; immune system; moulting; skin	BATRACHOCHYTRIUM-DENDROBATIDIS; INFECTIOUS-DISEASES; LITORIA-CAERULEA; HORMONAL CONTROL; SKIN BACTERIA; BUFO-BUFO; AMPHIBIANS; CHYTRIDIOMYCOSIS; TOAD; IDENTIFICATION	Amphibian populations worldwide are currently experiencing unprecedented declines due to the combined effects of emerging infectious disease and climate change. The skin is the first line of defence in preventing establishment of pathogens and associated infections. Although amphibians undergo regular sloughing of the outer layer of the skin, the potential for regular sloughing to play a role in …	4. Physiological responses of amphibians to environmental stressors
332	2018	Distribution and reproductive plasticity of Gyrinicola batrachiensis (Oxyuroidea: Pharyngodonidae) in tadpoles of five anuran species	Tadpoles; Nematodes; Pinworms; Development; Reproductive strategies	RANA-CATESBEIANA; WALTON; HOST; NEMATODA; FROGS; USA; TRANSMISSION; STRATEGIES; HELMINTHS; NEBRASKA	Previous studies on Gyrinicola batrachiensis indicate that these pinworms have distinct reproductive strategies dependent on the development time to metamorphosis of their anuran tadpole hosts. In tadpoles of amphibian species with short developmental periods (a few weeks), female nematodes reproduce parthenogenetically, and only produce thick-shelled eggs used as transmission agents from tadpole…	2. Disease ecology and management in amphibians
333	2018	Developmental profiles of progesterone receptor transcripts and molecular responses to gestagen exposure during Silurana tropicalis early development		ZEBRAFISH DANIO-RERIO; MINNOW PIMEPHALES-PROMELAS; ENVIRONMENTALLY RELEVANT CONCENTRATIONS; EXPERIMENTAL ALLERGIC ENCEPHALOMYELITIS; STICKLEBACK GASTEROSTEUS-ACULEATUS; ANTI-MULLERIAN-HORMONE; EARLY XENOPUS-EMBRYOS; ALPHA MPR-ALPHA; GENE-EXPRESSION; MELENGESTROL ACETATE	Environmental gestagens are an emerging class of contaminants that have been recently measured in surface water and can interfere with reproduction in aquatic vertebrates. Gestagens include endogenous progestogens, such as progesterone (P4), which bind P4-receptors and have critically important roles in vertebrate physiology and reproduction. Gestagens also include synthetic progestins, which are…	4. Physiological responses of amphibians to environmental stressors
334	2018	Body size influences energetic and osmoregulatory costs in frogs infected with Batrachochytrium dendrobatidis		MICROSCOPIC OBSERVATIONS; TOAD EPIDERMIS; MOLTING CYCLE; CHYTRIDIOMYCOSIS; TRANSPORT; AMPHIBIANS; DISEASE; SODIUM; TIME; SKIN	Sloughing maintains the skins integrity and critical functionality in amphibians. Given the behavioural, morphological and osmoregulatory changes that accompany sloughing, this process is likely to be physiologically costly. Chytridiomycosis, a cutaneous disease of amphibians caused by the fungus Batrachochytrium dendrobatidis (Bd), disrupts skin function and increases sloughing rates. Moreover, …	2. Disease ecology and management in amphibians
335	2016	Phospholipid changes in Rhinella arenarum embryos under different acclimation conditions to copper	Phospholipids; Acclimation; Amphibian; Copper	BUFO-ARENARUM; SECRETORY GRANULES; CHLORIDE TRANSPORT; MEMBRANE-FLUIDITY; OXIDATIVE STRESS; CADMIUM UPTAKE; RAINBOW-TROUT; ACID; A(2); TOXICITY	We report phospholipid changes in Rhinella arenarum embryos after applying three acclimation protocols to copper between 40 and 420 ng L-1. The lower and higher acclimation treatments resulted in embryos' enhanced resistance to this metal. Phospholipid remodeling activity, evident through arachidonic acid radioactivity incorporation increase in phosphatidylcholine (PC) and sphingomyelin (SPH) fra…	4. Physiological responses of amphibians to environmental stressors
336	2012	OVERWINTERING TADPOLES AND LOSS OF FITNESS CORRELATES IN POLYPEDATES BRAUERI TADPOLES THAT USE ARTIFICIAL POOLS IN A LOWLAND AGROECOSYSTEM	Amphibian; Life history traits; Metamorphosis; Overwinter; Postmetamorphic performance	LIFE-HISTORY TRAITS; BODY-SIZE; MOVEMENT PATTERNS; RESOURCE LEVEL; TAILED FROG; METAMORPHOSIS; LARVAL; PERFORMANCE; AGE; RECRUITMENT	We studied growth, development, and metamorphic traits of Polypedates braueri tadpoles in Taiwan to elucidate the cause of tadpole overwintering in man-made water containers in lowland orchards on the Bagua Terrace. Polypedates braueri bred from March to August, but tadpoles were present year round. Laboratory experiments demonstrated that tadpole overwintering was facultative; low temperatures a…	5. Life history and reproductive ecology of amphibians
337	2022	To be or not to be heavier: The role of dermal bones in the buoyancy of the Late Triassic temnospondyl amphibian Metoposaurus krasiejowensis	bone mass increase (BMI); clavicle; interclavicle; Krasiejow; Stereospondyli	LIFE-STYLE; ARCHEGOSAURUS-DECHENI; PHYLOGENETIC ANALYSIS; GROWTH-PATTERN; MICROANATOMY; MICROSTRUCTURE; EVOLUTION; HISTOLOGY; PHYSIOLOGY; AMNIOTES	Stereospondyli are a clade of large aquatic temnospondyls known to have evolved a large dermal pectoral girdle. Among the Stereospondyli, metoposaurids in particular possess large interclavicles and clavicles relative to the rest of the postcranial skeleton. Because of the large size of these dermal bones, it was first proposed that they served as ballast during hydrostatic buoyancy control which…	4. Physiological responses of amphibians to environmental stressors
338	2008	Body temperature and resistance to evaporative water loss in tropical Australian frogs	hylid frogs; evaporative water loss; cutaneous resistance; temperature; phylogenetic comparisons	NITROGEN-EXCRETION; LITORIA-CAERULEA; SKIN LIPIDS; AMPHIBIANS; PHYLLOMEDUSA; HYPEROLIIDAE; CHIROMANTIS; ENVIRONMENT; SECRETIONS; ENERGY	Although the skin of most amphibians measured to date offers no resistance to evaporative water loss (EWL), some species, primarily arboreal frogs, produce skin secretions that increase resistance to EWL. At high air temperatures, it may be advantageous for amphibians to increase EWL as a means to decrease body temperature. In Australian hylid frogs, most species do not decrease their resistance …	4. Physiological responses of amphibians to environmental stressors
339	2020	A novel bioaugmentation technique effectively increases the skin-associated microbial diversity of captive eastern hellbenders	alpha diversity; amphibian; captivity; community composition; skin microbiota; translocation	CUTANEOUS BACTERIAL COMMUNITY; AMPHIBIAN CHYTRIDIOMYCOSIS; ALLEGANIENSIS; INNATE; PROBIOTICS; TRANSMISSION; CONSERVATION; SALAMANDER; INFECTION; IMMUNITY	Captive environments are maintained in hygienic ways that lack free-flowing microbes found in animals' natural environments. As a result, captive animals often have depauperate host-associated microbial communities compared to conspecifics in the wild and may have increased disease susceptibility and reduced immune function. Eastern hellbenders (Cryptobranchus alleganiensis alleganiensis) have su…	6. Conservation genetics and population ecology of amphibians
340	2014	Winter Thermal Ecology Of Pleurodema thaul (Amphibia: Leptodactylidae)	Anuran; thermobiology; thermoconformism	CLIMATE-CHANGE; BEHAVIORAL THERMOREGULATION; BODY-TEMPERATURE; PHYSIOLOGY; TOLERANCE; ANIMALS; SHIFTS; TOADS; FROG	The biodiversity of the entire planet is threatened by global warming, and among vertebrates, Amphibia is the taxon most negatively affected by this problem. Amphibians depend on an external heat source to achieve and maintain an adequate body temperature, which has a significant impact on their fitness. Therefore, an increase in the average environmental temperature will affect, probably in a ne…	4. Physiological responses of amphibians to environmental stressors
341	2012	Urinary corticosterone metabolites and chytridiomycosis disease prevalence in a free-living population of male Stony Creek frogs (Litoria wilcoxii)	Stress; Corticosterone; Chytridiomycosis; Bd; Non-invasive; ACTH; Litoria wilcoxii	BATRACHOCHYTRIUM-DENDROBATIDIS INFECTION; CAPTIVITY STRESS; RESPONSES; WILD; CAPTURE; INHIBITION; DECLINES; SEX	The emerging amphibian disease chytridiomycosis, which is caused by the fungal pathogen (Batrachochytrium dendrobatidis, Bd), has caused mass mortalities of native amphibian populations globally. There have been no previous studies on the relationships between stress hormones in free-living amphibians and Bd infections. In this study, we measured urinary corticosterone metabolite concentrations a…	2. Disease ecology and management in amphibians
342	2021	Physiological impacts of temperature variability and climate warming in hellbenders (Cryptobranchus alleganiensis)	thermal physiology; salamander; immune function; growth; climate change; Amphibian	LONG-LIVED SALAMANDER; AMPHIBIAN IMMUNITY; LIFE-HISTORY; LEOPARD FROG; DECLINE; STRESS; SUSCEPTIBILITY; ACCLIMATION; PERFORMANCE; DYNAMICS	Cold-adapted hellbender salamanders that inhabit cool mountain streams are expectedto fare poorly under warmer projected climate scenarios. This study investigated the physiological consequences of long-term, naturalistic temperature variation on juvenile hellbenders under simulated current and warmer (+1.6 C) climates vs. controlled steady temperatures. Mean temperature and temperature variabili…	1. Impacts of climate change on amphibian populations
343	2020	Feeding alters the preferred body temperature of Cururu toads, Rhinella diptycha (Anura, Bufonidae)	Behavioural thermoregulation; Preferred body temperature; Digestion; Thermophilic response; Feeding biology	THERMOREGULATORY BEHAVIOR; DYNAMIC ACTION; MEAL SIZE; THERMAL PHYSIOLOGY; AMPHIBIANS; FIELD; PERFORMANCE; ENERGETICS; ENERGY; FEVER	Ectothermic organisms depend primarily on external heat sources and behavioural adjustments to regulate body temperature. Under controlled conditions, in a thermal gradient, body temperature often clusters around a more or less defined range of preferred body temperatures (T-pref). However, T-pref may be modified in response to environmental parameters and/or physiological state. For example, mea…	4. Physiological responses of amphibians to environmental stressors
344	2015	Reproductive and immune effects of chronic corticosterone treatment in male White's treefrogs, Litoria caerulea	Eosinophil; frog; glucocorticoid; leucocyte; sperm; stress	STRESS-INDUCED INHIBITION; LEUKOCYTE TRAFFICKING; AMPHIBIAN DECLINES; LEOPARD FROGS; HORMONES; CHYTRIDIOMYCOSIS; GLUCOCORTICOIDS; RESISTANCE; RESPONSES; BEHAVIOR	Amphibian populations are declining globally. The potential contribution of glucocorticoid hormones to these declines has received little attention, but chronic elevation of glucocorticoids has been linked to a suite of negative outcomes across vertebrate taxa. Recently, chronic environmental stress has been associated with precipitous declines in sperm count and sperm viability in White's treefr…	4. Physiological responses of amphibians to environmental stressors
345	2015	Molecular cloning and characterization of oocyte-specific Pat1a in Rana rugosa frogs		SEX-DETERMINATION; XENOPUS-LAEVIS; GERM-CELLS; STEM-CELLS; KEY-FACTOR; EXPRESSION; GENE; IDENTIFICATION; AMPHIBIANS; PROTEIN	The Pat1 gene is expressed in the immature oocytes of Xenopus, and is reportedly involved in regulating the translation of maternal mRNAs required for oocyte-maturation. However, it is still unknown when Pat1a first appears in the differentiating ovary of amphibians. To address this issue, we isolated the full-length Pat1a cDNA from the frog Rana rugosa and examined its expression in the differen…	5. Life history and reproductive ecology of amphibians
346	1991	PROSTAGLANDINS, OVIDUCAL FUNCTION, AND PARTURIENT BEHAVIOR IN NONMAMMALIAN VERTEBRATES	VIVIPARITY; OVIPARITY; OVIPOSITION BEHAVIOR; PROSTAGLANDIN-F	FEMALE REPRODUCTIVE-BEHAVIOR; ARGININE VASOTOCIN; ANOLIS-CAROLINENSIS; SEXUAL-BEHAVIOR; RANA-PIPIENS; UTERINE CONTRACTIONS; SPAWNING BEHAVIOR; LORDOSIS BEHAVIOR; MYOTIS-LUCIFUGUS; MACROPUS-EUGENII	Extensive data show that in mammals and birds, prostaglandins (PGs) are associated with ovulation, luteal function, oviposition, and parturition, and that also in mammals they are associated with birth-related behavior and sexual receptivity. In mammals and birds, the ability of PGs to stimulate oviducal contractions varies regionally along the oviduct (i.e., there is a functional cervix or utero…	5. Life history and reproductive ecology of amphibians
347	2006	Patterns of distribution of anurans in high Andean tropical elevations: Insights from integrating biogeography and evolutionary physiology		ULTRAVIOLET-B RADIATION; ALTITUDINAL GRADIENT; THERMAL PHYSIOLOGY; LIFE-HISTORY; BODY-SIZE; FROG; PERFORMANCE; ECOLOGY; MICROHABITAT; TEMPERATURE	Synopsis Among ectothermic tetrapods, amphibians are by far the most diverse group at high elevations in the tropical Andes. This article asks whether this pattern reflects intrinsic aspects of amphibian natural history. An interdisciplinary analysis suggests that amphibians have a long evolutionary history at moderate Andean elevations and that adaptation for activity at low temperature occurred…	4. Physiological responses of amphibians to environmental stressors
348	1999	Metabolic and ventilatory responses to hypoxia in two altitudinal populations of the toad, Bufo bankorensis	hypoxia; temperature; altitude; oxygen consumption; ventilation; heart rate; anuran; amphibian; pneumotachography	ANURAN AMPHIBIANS; RANA-CATESBEIANA; TEMPERATURE; PARACNEMIS; FROG; PIPIENS	Effects of hypoxia on resting oxygen consumption ((M) over dot (O2)), lung ventilation, and heart rate at different ambient P-O2 were compared between lowland and high altitude populations of the toad, Bufo bankorensis. Resting (M) over dot (O2) decreased significantly in mild hypoxia (P-O2 = 120 mm Hg) at 10 degrees C and in moderate hypoxia (P-O2 = 80 mm Hg) at 25 degrees C in both altitudinal …	4. Physiological responses of amphibians to environmental stressors
349	2004	No emotional fever in toads	amphibians; fever; emotion; thermoregulatory behavior	STRESS-INDUCED HYPERTHERMIA; BEHAVIORAL FEVER; HEART-RATE; TEMPERATURE; RATS; TACHYCARDIA; RABBITS; LIZARD; FROG	Four Bufo marinus toads and one Bombina bombina toad were placed individually along a temperature gradient where they could regulate their body temperature through behavioral means. When injected intraperitoneally with killed Pseudomonas aeruginosa bacteria, the toads sought heat and raised their body core temperature. Gentle handling by the experimenter, however, was not followed by heat-seeking…	4. Physiological responses of amphibians to environmental stressors
350	2013	Non-invasive monitoring of glucocorticoid physiology within highland and lowland populations of native Australian Great Barred Frog (Mixophyes fasciolatus)	Corticosterone; Altitude; Chytridiomycosis; Climate; Mixophyes fasciolatus; Conservation physiology	CORTICOSTERONE METABOLITE RESPONSES; URINARY CORTICOSTERONE; STRESS; CAPTURE; TESTOSTERONE; AMPHIBIANS; WILD; SENSITIVITY; ALLOSTASIS; ELEVATION	This study used non-invasive endocrinology to examine baseline corticosterone at different altitudes in a free-living Australian amphibian: the Great Barred Frog (Mixophyes fasciolatus). An enzyme immunoassay (EIA) was performed on urine samples and validated biologically using an adrenocorticotropic hormone (ACTH) challenge. Frogs were injected with ACTH on day 0 and recaptures occurred 1-10 day…	4. Physiological responses of amphibians to environmental stressors
351	2020	Vanishing islands in the sky? A comparison of correlation- and mechanism-based forecasts of range dynamics for montane salamanders under climate change	amphibians; climate change; niche model	SPECIES DISTRIBUTION MODELS; ENVELOPE MODELS; CHANGE IMPACTS; WATER-LOSS; NICHE; SHIFTS; DISTRIBUTIONS; UNCERTAINTY; RISK; EVOLUTIONARY	Forecasting the effects of climate change on species and populations is a fundamental goal of conservation biology, especially for montane endemics which seemingly are under the greatest threat of extinction given their association with cool, high elevation habitats. Species distribution models (also known as niche models) predict where on the landscape there is suitable habitat for a species of …	1. Impacts of climate change on amphibian populations
352	2018	The rostral medulla of bullfrog tadpoles contains critical lung rhythmogenic and chemosensitive regions across metamorphosis	Metamorphosis; Breathing; Chemosensitivity; Bullfrog; Respiration; Gill; Lung; Hypercapnia; CO2	ISOLATED BRAIN-STEM; HYPERCAPNIC VENTILATORY RESPONSE; RESPIRATORY PATTERN-FORMATION; RANA-CATESBEIANA; IN-VITRO; LOCUS-COERULEUS; LITHOBATES-CATESBEIANUS; CENTRAL CHEMORECEPTION; BREATHING TADPOLE; ETHANOL EXPOSURE	The development of amphibian breathing provides insight into vertebrate respiratory control mechanisms. Neural oscillators in the rostral and caudal medulla drive ventilation in amphibians, and previous reports describe ventilatory oscillators and CO2 sensitive regions arise during different stages of amphibian metamorphosis. However, inconsistent findings have been enigmatic, and make comparison…	4. Physiological responses of amphibians to environmental stressors
353	2021	Utilising venom activity to infer dietary composition of the Kenyan horned viper (Bitis worthingtoni)	Bitis; Coagulation; Evolution; Factor X; Procoagulant; Specificity; Venom	PROATHERIS-SUPERCILIARIS; PROTHROMBIN ACTIVATOR; ADDER VENOM; SNAKE; EVOLUTION; DIVERSIFICATION; NEUTRALIZATION; COAGULATION; SHIFTS	Bitis are well known for being some of the most commonly encountered and medically important snake species in all of Africa. While the majority of species possess potently anticoagulant venom, only B. worthingtoni is known to possess procoagulant venom. Although known to be the basal species within the genus, B. worthingtoni is an almost completely unstudied species with even basic dietary inform…	7. Xenobiotic exposure and effects on amphibians
354	2016	Orexin in the toad Rhinella schneideri: The location of orexinergic neurons and the role of orexin in ventilatory responses to hypercarbia and hypoxia	Hypocretin; Amphibian; CO2; Ventilation; Chemoreception	BUFO-PARACNEMIS; HYPERCAPNIC CHEMOREFLEX; LOCUS-COERULEUS; ARTERIAL CHEMORECEPTORS; NERVOUS-SYSTEM; NUCLEUS ISTHMI; DIURNAL CYCLE; ACTIVE PERIOD; SLEEP; WAKEFULNESS	Recent reports have suggested that orexins, also known as hypocretins, play an important role in the modulation of respiratory control in mammals, but there are no data available describing the role of the orexinergic system in the peripheral and central chemoreception of non-mammalian vertebrates. Therefore, the present study was designed to examine the localization of orexin-immunoreactive neur…	4. Physiological responses of amphibians to environmental stressors
355	2021	JNK/Elk1 signaling and PCNA protein expression in the brain of hibernating frog Pelophylax esculentus	amphibians; Elk1; hibernation; JNK; PCNA		Mitogen activated protein kinase (MAPK) activation and neurogenesis are known to play a role in neuronal survival during hibernation. Herein, we investigate the activity of c-Jun N-terminal kinases (JNK) and Ets like-1 protein (Elk1) kinase involved in cell survival, as well as the expression of proliferating cell nuclear antigen (PCNA), a cell proliferation marker, in the brain of the frog Pelop…	4. Physiological responses of amphibians to environmental stressors
356	2020	Evolution of a high-performance and functionally robust musculoskeletal system in salamanders	amphibian; biomechanics; evolution; feeding; temperature	BALLISTIC TONGUE PROJECTION; MECHANICAL POWER OUTPUT; ELASTIC ENERGY-STORAGE; PREY-CAPTURE; MOTOR CONTROL; LOCOMOTOR PERFORMANCE; FAMILY PLETHODONTIDAE; LUNGLESS SALAMANDERS; THERMAL SENSITIVITY; MUSCLE POWER	The evolution of ballistic tongue projection in plethodontid salamanders-a high-performance and thermally robust musculoskeletal system-is ideal for examining how the components required for extreme performance in animal movement are assembled in evolution. Our comparative data on whole-organism performance measured across a range of temperatures and the musculoskeletal morphology of the tongue a…	4. Physiological responses of amphibians to environmental stressors
357	2013	Responses of Eastern red-backed salamanders (Plethodon cinereus) to chemical cues of prey presented in soluble and volatile forms	Amphibian; Foraging; Olfaction; Nosetapping; Chemoinvestigation	VOMERONASAL ORGAN REMOVAL; MALE GUINEA-PIGS; TERRESTRIAL SALAMANDER; ODOR DISCRIMINATION; COURTSHIP PHEROMONE; NASOLABIAL GROOVES; FEMALE RECEPTIVITY; FORAGING BEHAVIOR; METABOLIC-RATE; SEX-PHEROMONE	Terrestrial salamanders are able to detect prey items using chemical cues, but the nature of the cues involved is uncertain. This study aimed to tease apart the roles of the soluble and volatile components of prey cues detected by Eastern red-backed salamanders (Plethodon cinereus), assuming the likelihood that these different components are respectively detected by the vomeronasal (accessory) an…	8. Behavioral ecology and communication in amphibians
358	2015	Juvenile Recruitment of Oak Toads (Anaxyrus quercicus) Varies with Time-Since-Fire in Seasonal Ponds		DEPRESSIONAL WETLANDS; PRESCRIBED FIRE; WATER-QUALITY; AMPHIBIANS; MANAGEMENT; RESPONSES; FLORIDA; IMPACT; HERPETOFAUNA; DIVERSITY	The direct and indirect effects of fire on different life stages of amphibians are poorly understood and difficult to predict given interspecific variation in physiology and life history. We investigated how time-since-fire (TSF) of seasonal ponds embedded within Florida scrub habitat affected growth, development, and survival of larval Oak Toads (Anaxyrus quercicus). We selected 12 ponds at Arch…	4. Physiological responses of amphibians to environmental stressors
359	2021	Using dermal glucocorticoids to determine the effects of disease and environment on the critically endangered Wyoming toad	ACTH; Anaxyrus baxteri; Batrachochytrium dendrobatidis; herpetofauna; stress	BASE-LINE CORTICOSTERONE; PHYSIOLOGICAL STRESS; AMPHIBIAN DECLINES; URINARY CORTICOSTERONE; SEASONAL-CHANGES; BUFO-TERRESTRIS; HABITAT QUALITY; BODY-MASS; RESPONSES; CAPTURE	Amphibian populations are declining worldwide, and increased exposure to environmental stressors, including global climate change and pathogens like Batrachochytrium dendrobatidis (Bd), may be contributing to this decline. Our goal was to use a novel dermal swabbing method to measure glucocorticoid (GC) hormones and investigate the relationship among disease and environmental conditions in the cr…	4. Physiological responses of amphibians to environmental stressors
360	2014	LIFE HISTORY, DEMOGRAPHY, AND THE INFLUENCE OF CAVE-ROOSTING BATS ON A POPULATION OF THE GROTTO SALAMANDER (EURYCEA SPELAEA) FROM THE OZARK PLATEAUS OF OKLAHOMA (CAUDATA: PLETHODONTIDAE)	amphibian; population ecology; population estimate	DESTRUCTANS; GEOMYCES; ECOLOGY	Salamanders are among the few vertebrates that have successfully colonized and exploited subterranean habitats, demonstrating flexibility in behavior and physiology. However, our knowledge of the ecology and life history of many subterranean salamanders is poor because of the limits and challenges of studying organisms in subterranean habitats. The Grotto Salamander (Eurycea spelaea) is an obliga…	6. Conservation genetics and population ecology of amphibians
361	2018	Sexual and somatic development of wood frog tadpoles along a thermal gradient	Charnov-Bull; genotypic sex determination; GSD; sex reversal; temperature dependent sex determination; TSD	ADAPTIVE SIGNIFICANCE; FEMALE TADPOLES; RANA-TEMPORARIA; HEAT-TREATMENT; AMPHIBIANS II; DIFFERENTIATION; TEMPERATURE; REVERSAL; REPTILES; NEWT	All amphibian species are known to have genetic sex determination. However, a variety of environmental conditions can moderate sexual differentiation, in some cases leading to sex reversal and skewed sex ratios. While there has been a recent focus on chemically-induced sex reversal in amphibians, temperature can also influence sexual differentiation. Building upon a classic 1929 study by Emil Wit…	4. Physiological responses of amphibians to environmental stressors
362	2020	Thermal sensitivity of Bullfrog's immune response kept at different temperatures	acclimation; bacterial killing ability; ecoimmunology; phagocytosis; stress	ENVIRONMENTAL VARIABILITY; AMPHIBIAN IMMUNITY; CLIMATE-CHANGE; PERFORMANCE; PHYSIOLOGY; STRESS; ACCLIMATION; ECTOTHERMS; ECOLOGY; DISEASE	Climate change and emerging infectious diseases are often described as the main factors associated with the worldwide amphibian population decline. In this context, rising temperatures due to global warming might act as a chronic stressor for many amphibians, leading to immunosuppression. This study aimed to characterize the thermal sensitivity of the Bullfrog's (Lithobates catesbeianus) immune r…	4. Physiological responses of amphibians to environmental stressors
363	2022	Thermal tolerance and acclimation capacity in the European common frog (Rana temporaria) change throughout ontogeny	acclimation response ratio; climate change; metamorphosis; phenotypic plasticity; thermal bottleneck; thermal limits	ADAPTIVE PHENOTYPIC PLASTICITY; TEMPERATURE-DEPENDENT BIOGEOGRAPHY; CLIMATE-CHANGE; BODY-SIZE; OXYGEN LIMITATION; ANURAN AMPHIBIANS; MOUNTAIN PASSES; PREDATION RISK; HEATING RATES; PHYSIOLOGY	Phenotypic plasticity may allow ectotherms with complex life histories such as amphibians to cope with climate-driven changes in their environment. Plasticity in thermal tolerance (i.e., shifts of thermal limits via acclimation to higher temperatures) has been proposed as a mechanism to cope with warming and extreme thermal events. However, thermal tolerance and, hence, acclimation capacity, is k…	4. Physiological responses of amphibians to environmental stressors
364	2021	MRI- and histologically derived neuroanatomical atlas of the Ambystoma mexicanum (axolotl)		3-DIMENSIONAL DIGITAL ATLAS; MOUSE-BRAIN; URODELE MYELIN; OPTIC CHIASM; EVOLUTION; EXPRESSION; HYPOTHYROIDISM; REGENERATION; PITUITARY; INSIGHTS	Amphibians are an important vertebrate model system to understand anatomy, genetics and physiology. Importantly, the brain and spinal cord of adult urodels (salamanders) have an incredible regeneration capacity, contrary to anurans (frogs) and the rest of adult vertebrates. Among these amphibians, the axolotl (Ambystoma mexicanum) has gained most attention because of the surge in the understandin…	10. Methods for studying amphibians and their conservation
365	2021	Complementary Occupancy of Semi-permanent Wetlands by Tiger Salamander (Ambystoma tigrinum) Larvae and Fishes as Indicated by Zooplankton Size and Color: How Respiratory Physiology Explains Community Ecology		SENSE ORGAN ANATOMY; VERTICAL MIGRATION; BODY-SIZE; NEUROMAST TOPOGRAPHY; BUFO-AMERICANUS; WOOD FROGS; HEMOGLOBIN; PREY; WINTERKILL; PREDATION	Hydrology and dissolved oxygen (DO) availability drive wetland occupancy by zooplantivorous predators in the Prairie Pothole Region of the northeastern Great Plains, as follows. Permanent wetlands favor fishes, while the shallow waters of seasonal wetlands favor invertebrates and the larvae of the amphibian spring-breeding guild, including Tiger Salamanders (Ambystoma tigrinum). Semi-permanent we…	4. Physiological responses of amphibians to environmental stressors
366	2018	Phthalates modulate steroid 5-reductase transcripts in the Western clawed frog embryo	Androgen disruption; DHEP; DBP; DEP; Srd5 alpha 1; Srd5 alpha 2; Srd5 alpha 3; Srd5 beta	N-BUTYL PHTHALATE; GENE-EXPRESSION; CHOLESTEROL TRANSPORT; DI(N-BUTYL) PHTHALATE; WASTE-WATER; EXPOSURE; STEROIDOGENESIS; METABOLISM; TESTIS; LIVER	Phthalates are used worldwide in the manufacturing of plastics, added to cosmetic products, personal care products, pharmaceuticals, medical devices, and paints; and are widely detected in soil, surface water, and organism tissues. Phthalate esters have been previously shown to interfere with the endocrine system in vertebrates. However, few studies have investigated the effects of phthalates on …	7. Xenobiotic exposure and effects on amphibians
367	2015	Testing the predation stress hypothesis: behavioural and hormonal responses to predator cues in Allegheny Mountain dusky salamanders	amphibian; reproduction; declines; threat; physiological; hormone	ANTIPREDATOR BEHAVIOR; DESMOGNATHUS-OCHROPHAEUS; CORTICOSTERONE TREATMENT; METABOLIC-RATE; EURYCEA-NANA; RISK; PRESSURE; PHYSIOLOGY; REPRODUCTION; TADPOLES	The predation stress hypothesis posits that exposure to predators and/or predator cues causes release of glucocorticoid hormones which coordinate behavioural responses that facilitate predator avoidance. We measured responses to short-term and repeated exposure to predator-derived kairomones in Allegheny Mountain dusky salamanders (Desmognathus ochrophaeus). Salamanders expressed predator avoidan…	8. Behavioral ecology and communication in amphibians
368	2021	Exposure to glucocorticoids alters life history strategies in a facultatively paedomorphic salamander	adrenal; Ambystoma; corticosterone; heterochrony; phenotypic plasticity; polyphenism; stress	CORTICOTROPIN-RELEASING HORMONE; AXOLOTL AMBYSTOMA-MEXICANUM; NUCLEAR-BINDING CAPACITY; LARVAL GROWTH HISTORY; AMPHIBIAN METAMORPHOSIS; SPOTTED SALAMANDERS; THYROID-HORMONE; PHENOTYPIC PLASTICITY; PHYSIOLOGICAL STRESS; CORTICOSTERONE	Polyphenisms, where two or more alternative, environmentally-cued phenotypes are produced from the same genotype, arise through variability in the developmental rate and timing of phenotypic traits. Many of these developmental processes are controlled or influenced by endogenous hormones, such as glucocorticoids, which are known to regulate a wide array of vertebrate ontogenetic transitions. Usin…	4. Physiological responses of amphibians to environmental stressors
369	2018	Use of electro-olfactography to measure olfactory acuity in the North American bullfrog (Lithobates (Rana) catesbeiana) tadpole	Electro-olfactogram; Olfaction; Amphibians; Neurophysiology; Behavior	WASTE-WATER CONTAMINANTS; XENOPUS-LAEVIS; IMPAIRMENT; RESPONSES; BEHAVIOR; NEURONS; MODELS; FROG	Olfaction is an important sense for aquatic organisms because it provides information about their surroundings, including nearby food, mates, and predators. Electro-olfactography (BOG) is an electrophysiological technique that measures the response of olfactory tissue to olfactory stimuli, and responses are indicative of olfactory acuity. Previous studies have used this technique on a variety of …	4. Physiological responses of amphibians to environmental stressors
370	2019	Different vasodilator mechanisms in intermediate- and small-sized arteries from the hindlimb vasculature of the toad Rhinella marina	acetylcholine; amphibian; endothelium; nitric oxide; vasodilation	NITRIC-OXIDE CONTROL; CARBON-MONOXIDE; ACETYLCHOLINE; HYPERPOLARIZATION; EXPRESSION; ROLES	In this study, myography was used to determine the effect of arterial size on nitric oxide (NO) vasodilatory mechanisms in the hindlimb vasculature of the toad Rhinella marina. Immunohistochemical analysis showed NO synthase (NOS) 1 immunoreactivity in perivascular nitrergic nerves in the iliac and sciatic arteries. Furthermore. NOS3 immunoreactivity was observed in the vascular smooth muscle of …	4. Physiological responses of amphibians to environmental stressors
371	2017	Effects of Echinostoma trivolvis metacercariae infection during development and metamorphosis of the wood frog (Lithobates sylvaticus)	Energy; Parasite; Tadpole; Trematode; Oxygen consumption; Respiration; Metamorphic climax; Metabolism	RANA-CLAMITANS; SOUTHERN TOAD; LIFE-HISTORY; TRADE-OFFS; INDIVIDUAL VARIATION; HELISOMA TRIVOLVIS; ENERGY-EXPENDITURE; LARVAL TREMATODES; BUFO-TERRESTRIS; METABOLIC-RATES	Many organisms face energetic trade-offs between defense against parasites and other host processes that may determine overall consequences of infection. These trade-offs may be particularly evident during unfavorable environmental conditions or energetically demanding life history stages. Amphibian metamorphosis, an ecologically important developmental period, is associated with drastic morpholo…	2. Disease ecology and management in amphibians
372	2018	Ballistic tongue projection in a miniaturized salamander	amphibian; biomechanics; feeding; salamander; scaling; Thorius	GENUS THORIUS AMPHIBIA; PLETHODONTID SALAMANDERS; MOTOR CONTROL; FAMILY PLETHODONTIDAE; LUNGLESS SALAMANDERS; PREY CAPTURE; SKELETAL MORPHOLOGY; MINUTE SALAMANDERS; MUSCLE DYNAMICS; BODY-SIZE	Miniaturization of body size is often accompanied by peculiarities in morphology that can have functional consequences. We examined the feeding behavior and morphology of the miniaturized plethodontid salamander Thorius, one of the smallest vertebrates, to determine if its performance and biomechanics differ from those of its larger relatives. High-speed imaging and dynamics analysis of feeding a…	8. Behavioral ecology and communication in amphibians
373	2015	Biochemical biomarkers of sublethal effects in Rhinella arenarum late gastrula exposed to the organophosphate chlorpyrifos	Agrochemicals; Amphibian; Teratogenesis; Biomarkers; Oxidative stress	TOAD BUFO-ARENARUM; DEVELOPMENTAL NEUROTOXICITY; CELL-PROLIFERATION; GENE-EXPRESSION; XENOPUS-LAEVIS; IN-VIVO; C-FOS; ANTIOXIDANT METABOLISM; DNA-DAMAGE; EMBRYOS	We determined the biochemical and molecular effects of the organophosphate insecticide chlorpyrifos (CPF) in the late gastrula embryonic stage of the South American toad Rhinella arenarum continuously exposed from fertilization (24 h). Our objective was to evaluate these responses as potential biomarkers at low, sublethal levels of the toxicant. We first established the EC50 for embryo arrest in …	7. Xenobiotic exposure and effects on amphibians
374	2021	Molecular characterization of cathelicidin in tiger frog (Hoplobatrachus rugulosus): Antimicrobial activity and immunomodulatory activity	Antimicrobial peptides; Tiger frog; Cathelicidin; Antibacterial activity; Immunomodulatory activity	FUNCTIONAL-CHARACTERIZATION; GENE-EXPRESSION; PEPTIDES; IDENTIFICATION; TELEOST; LL-37	Cathelicidins are an important antimicrobial peptide family and are expressed in many different vertebrates. They play an important role in the innate immune system of the host. However, amphibian cathelicidins are poorly understood. In this study, the cDNA of the cathelicidin gene was obtained from the skin transcriptome of tiger frog (Hoplobatrachus rugulosus). The predicted amino acid sequence…	4. Physiological responses of amphibians to environmental stressors
375	2014	Swimming with Predators and Pesticides: How Environmental Stressors Affect the Thermal Physiology of Tadpoles		PHENOTYPIC PLASTICITY; REACTION NORMS; CLIMATE-CHANGE; ANURAN AMPHIBIANS; LIMITS DEPEND; TOLERANCE; ACCLIMATION; TEMPERATURE; MORPHOLOGY; IMPACT	To forecast biological responses to changing environments, we need to understand how a species's physiology varies through space and time and assess how changes in physiological function due to environmental changes may interact with phenotypic changes caused by other types of environmental variation. Amphibian larvae are well known for expressing environmentally induced phenotypes, but relativel…	4. Physiological responses of amphibians to environmental stressors
376	2016	Hepatic effects of the clomazone herbicide in both its free form and associated with chitosan-alginate nanoparticles in bullfrog tadpoles	Frog; Ecotoxicology; Nanotoxicity; Liver; Lipidosis; Melanomacrophage centres	GLOBAL AMPHIBIAN DECLINES; ALGINATE/CHITOSAN NANOPARTICLES; HISTOPATHOLOGICAL CHANGES; MELANOMACROPHAGE CENTERS; ONCORHYNCHUS-MYKISS; CARBON NANOTUBES; OXIDATIVE STRESS; XENOPUS-LAEVIS; RAINBOW-TROUT; NILE TILAPIA	The use of agrochemicals in agriculture is intense and most of them could be carried out to aquatic environment. Nevertheless, there are only few studies that assess the effects of these xenobiotics on amphibians. Clomazone is an herbicide widely used in rice fields, where amphibian species live. Thus, those species may be threatened by non-target exposure. However, nanoparticles are being develo…	7. Xenobiotic exposure and effects on amphibians
377	2022	Time Course of Splenic Cytokine mRNA and Hormones during a Lipopolysaccharide-Induced Inflammation in Toads		PITUITARY-ADRENAL AXIS; IMMUNE-PINEAL AXIS; NF-KAPPA-B; GENE-EXPRESSION; CANE TOAD; NONCANONICAL INFLAMMASOME; QUANTITATIVE PCR; HUMAN MONOCYTES; XENOPUS-LAEVIS; TNF-ALPHA	Synopsis Inflammation comprises alterations in glucocorticoids (in amphibians, corticosterone-CORT) and melatonin (MEL) levels, two hormones with immunomodulatory effects on cytokine production in several vertebrates. Cytokines mediate inflammation progress differently depending on their function. While some are secreted during the acute phase of the immune response, others prevail during the res…	4. Physiological responses of amphibians to environmental stressors
378	2016	The diversity and evolution of locomotor muscle properties in anurans	Amphibian; Contractile; Kinetics; Muscular; Evolution; Frog	FIBER-TYPE COMPOSITION; FROGS RANA-PIPIENS; POWER OUTPUT; CONTRACTILE PROPERTIES; JUMPING PERFORMANCE; HINDLIMB MUSCLES; TRADE-OFFS; SPEED; LIMITATIONS; PREDATION	Anuran jumping is a model system for linking muscle physiology to organismal performance. However, anuran species display substantial diversity in their locomotion, with some species performing powerful leaps from riverbanks or tree branches, while other species move predominantly via swimming, short hops or even diagonal-sequence gaits. Furthermore, many anurans with similar locomotion and morph…	4. Physiological responses of amphibians to environmental stressors
379	2007	Cutaneous antipredatory secretions and pheromones in anurans and urodeles	chemical signals; amphibians; antipredatory secretions; pheromones	DART FROGS DENDROBATIDAE; CHEMICAL CUES; SKIN ALKALOIDS; SALAMANDERS; AMPHIBIA; BEHAVIOR; GLANDS; HISTOCHEMISTRY; CLASSIFICATION; COMMUNICATION	The article analyses the main chemical signals used by anurans and urodeles for social interactions such as defence and reproduction. Some emblematic examples have been selected from the most significative reports. The antipredatory arsenal of many frogs and toads includes secretions of cutaneous glands, randomly distributed on the body or localised in critical'' skin regions. These substances ac…	8. Behavioral ecology and communication in amphibians
380	2022	Morphology and molecular mechanisms of tail resorption during metamorphosis in Rana chensinensis tadpole (Anura: Ranidae)	Apoptosis; DEGs; Rana chensinensis; Tail resorption; Transcriptome analysis	AMPHIBIAN METAMORPHOSIS; OXIDATIVE STRESS; APOPTOSIS; MUSCLE; EXPRESSION; DAMAGE; DEATH	The tail resorption process was an inevitable and pivotal transformation during amphibian metamorphosis. The present study investigated the mechanisms of tail resorption through histological and transcriptome analysis in Rana chensinensis. The results showed that tail resorption was initiated before the onset of metamorphic climax, and dramatically regressed after metamorphic climax by external-m…	4. Physiological responses of amphibians to environmental stressors
381	2007	Vascular aspects of water uptake mechanisms in the toad skin: Perfusion, diffusion, confasion	amphibian skin; toad; water uptake; dehydration; aquaporins; seat patch; blood flow	VENTRAL PELVIC PATCH; ISOLATED FROG SKIN; BUFO-MARINUS; AMPHIBIAN SKIN; RANA-CATESBEIANA; URINARY-BLADDER; ABSORPTION; FLOW; PERMEABILITY; AQUAPORINS	Blood cell flow (BCF) in the water absorbing seat patch region of toad skin was measured with laser Doppler flow cytometry. BCF of dehydrated toads increased by a factor of 6-8 when water contact was made and declined gradually as toads rehydrated. Water absorption was initially stimulated and declined in parallel with BCF. Water absorption measured during the initial rehydration period did not c…	4. Physiological responses of amphibians to environmental stressors
382	2022	Transcriptomic evidence for visual adaptation during the aquatic to terrestrial metamorphosis in leopard frogs	Sensory biology; Eye transcriptome; Differential gene expression; Amphibian; Visual plasticity; Microspectrophotometry	GENE-EXPRESSION; TREE FROG; SPECTRAL SENSITIVITY; OPSIN EXPRESSION; SHORT-WAVELENGTH; ZETA-CRYSTALLIN; BETA-CRYSTALLIN; PIGMENT; LARVAL; LIGHT	Background Differences in morphology, ecology, and behavior through ontogeny can result in opposing selective pressures at different life stages. Most animals, however, transition through two or more distinct phenotypic phases, which is hypothesized to allow each life stage to adapt more freely to its ecological niche. How this applies to sensory systems, and in particular how sensory systems ada…	4. Physiological responses of amphibians to environmental stressors
383	2021	Gigantic Genomes Provide Empirical Tests of Transposable Element Dynamics Models	TE expression; TE diversity index; Genome size evolution; Caecilian; Transposon ecology	CELL-SIZE; ECTOPIC RECOMBINATION; SEQUENCE; EVOLUTION; DNA; IDENTIFICATION; RETROTRANSPOSONS; DIVERSITY; FAMILIES; LINE-1	Transposable elements (TEs) are a major determinant of eukaryotic genome size. The collective properties of a genomic TE community reveal the history of TE/host evolutionary dynamics and impact present-day host structure and function, from genome to organism levels. In rare cases, TE community/genome size has greatly expanded in animals, associated with increased cell size and changes to anatomy …	6. Conservation genetics and population ecology of amphibians
384	2012	Thyroid hormone-dependent development in Xenopus laevis: A sensitive screen of thyroid hormone signaling disruption by municipal wastewater treatment plant effluent	Thyroid hormone; Xenopus laevis; Microarray; Endocrine disruption; Wastewater effluent; Amphibian; Frog	MESSENGER-RNA EXPRESSION; GENE-EXPRESSION; RANA-PIPIENS; AMPHIBIAN METAMORPHOSIS; RESPONSIVE GENES; BINDING-PROTEIN; IODOTHYRONINE DEIODINASES; TAIL RESORPTION; GROWTH-FACTOR; LEOPARD FROG	Because thyroid hormones (THs) are conserved modulators of development and physiology, identification of compounds adversely affecting TH signaling is critical to human and wildlife health. Anurans are an established model for studying disruption of TH signaling because metamorphosis is dependent upon the thyroid system. In order to strengthen this model and identify new gene transcript biomarker…	4. Physiological responses of amphibians to environmental stressors
385	2019	Vitellogenin in the European cave salamander, Proteus anguinus: Its characterization and dynamics in a captive female as a basis for non-destructive sex identification	Amphibians; Blood; Cutaneous mucus; Oocytes; Proteus anguinus; Two-dimensional gel electrophoresis; Vitellogenin	XENOPUS-LAEVIS VITELLOGENIN; REPRODUCTIVE-CYCLE; YOLK PROTEINS; AMPHIBIAN VITELLOGENIN; PLASMA; LIVER; PURIFICATION; URODELA; GENE; ESTRADIOL-17-BETA	Vitellogenin (Vtg) is a precursor protein of egg yolk proteins in oviparous and ovoviviparous vertebrates. Except in a case of exposure to estrogenic endocrine disruptors, Vtg is a female-specific protein and could be used as a molecular marker for sex identification. This would be especially useful in the case of the endangered European cave salamander Proteus anguinus in which sexes are indisti…	5. Life history and reproductive ecology of amphibians
386	2000	Corticosteroid actions from neuronal membrane to behavior: Neurophysiological mechanisms underlying rapid behavioral effects of corticosterone	glucocorticoid; membrane receptor; non-genomic; amphibian; reproduction	TARICHA-GRANULOSA; SENSORIMOTOR INTEGRATION; MEDULLARY NEURONS; SEXUAL-BEHAVIOR; COURTSHIP; STRESS; RATS; SUPPRESSION; ACTIVATION; RECEPTORS	Investigation of the rapid suppression of male courtship clasping behavior by corticosterone in roughskin newts (Taricha granulosa) has led to the identification of a specific neuronal membrane receptor for this stress steroid. This paper describes studies of the neurophysiological effects of the rapid, membrane receptor mediated action of corticosterone on neurons that are involved in the contro…	8. Behavioral ecology and communication in amphibians
387	2013	Detection of single photons by toad and mouse rods	phototransduction; mathematical modeling; analysis; stochastic	ACTIVATING PROTEINS GCAPS; RETINAL RODS; DARK NOISE; RESPONSES; RHODOPSIN; DYNAMICS; REPRODUCIBILITY; SENSITIVITY; PHOTOTRANSDUCTION; PHOSPHORYLATION	Amphibian and mammalian rods can both detect single photons of light even though they differ greatly in physical dimensions, mammalian rods being much smaller in diameter than amphibian rods. To understand the changes in physiology and biochemistry required by such large differences in outer segment geometry, we developed a computational approach, taking into account the spatial organization of t…	4. Physiological responses of amphibians to environmental stressors
388	2018	Seasonal variation in the thermal biology of a terrestrial toad, Rhinella icterica (Bufonidae), from the Brazilian Atlantic Forest	Anurans; Operative environmental temperatures; Seasonal acclimatization; Preferred body temperature; Thermal tolerance; Thermoregulatory behavior	PREFERRED BODY TEMPERATURES; ANURAN AMPHIBIANS; LOCOMOTOR PERFORMANCE; CLIMATE-CHANGE; ENVIRONMENT; PLASTICITY; PHYSIOLOGY; TOLERANCE; ECOLOGY; THERMOREGULATION	As ectotherms, amphibians may exhibit changes in their thermal biology associated with spatial and temporal environmental contingencies. However, our knowledge on how amphibian's thermal biology responds to seasonal changes in the environment is restricted to a few species, mostly from temperate regions, in a marked contrast with the high species diversity found in the Neotropics. We investigated…	4. Physiological responses of amphibians to environmental stressors
389	2012	Influence of respirometry methods on intraspecific variation in standard metabolic rates in newts	Respirometry; Metabolism; Locomotor activity; Newts; Triturus; Amphibians	SEASONAL ACCLIMATION; OXYGEN-CONSUMPTION; TEMPERATURES; SALAMANDERS; SIZE	Standard metabolic rate (SMR) is both a highly informative and variable trait. Variation in SMR stems not only from diverse intrinsic and extrinsic factors, but also from the use of diverse methods for metabolic measurements. We measured CO2 production ((V) over dotCO(2)) and oxygen consumption rates ((V) over dotO(2)) using two flow-through respirometry modes, continuous and intermittent (stop-f…	4. Physiological responses of amphibians to environmental stressors
390	2014	Traffic noise causes physiological stress and impairs breeding migration behaviour in frogs	Corticosterone; frog; mate attraction; noise; stress	ROAD DEICING SALT; ANTHROPOGENIC NOISE; ANURAN; CALL; TREEFROG; HORMONE; SOUNDS; COMMUNICATION; INTERFERENCE; TERRESTRIAL	Human-generated noise has profoundly changed natural soundscapes in aquatic and terrestrial ecosystems, imposing novel pressures on ecological processes. Despite interest in identifying the ecological consequences of these altered soundscapes, little is known about the sublethal impacts on wildlife population health and individual fitness. We present evidence that noise induces a physiological st…	4. Physiological responses of amphibians to environmental stressors
391	2019	Development of central respiratory control in anurans: The role of neurochemicals in the emergence of air-breathing and the hypoxic response		CENTRAL CO2 CHEMORECEPTION; CENTRAL O-2 CHEMOREFLEX; BRAIN-STEM PREPARATION; RHYTHM GENERATION; XENOPUS-LAEVIS; RANA-CATESBEIANA; NUCLEUS ISTHMI; VENTILATORY RESPONSES; LUNG VENTILATION; THYROID-HORMONE	Physiological and environmental factors impacting respiratory homeostasis vary throughout the course of an animal's lifespan from embryo to adult and can shape respiratory development. The developmental emergence of complex neural networks for aerial breathing dates back to ancestral vertebrates, and represents the most important process for respiratory development in extant taxa ranging from fis…	4. Physiological responses of amphibians to environmental stressors
392	2020	Tectal CRFR1 receptor involvement in avoidance and approach behaviors in the South African clawed frog, Xenopus laevis	Foraging; Stress; Multisensory; Amphibian; Optic tectum; Feeding	CORTICOTROPIN-RELEASING-FACTOR; SUPERIOR COLLICULUS; FOOD-DEPRIVATION; NEUROPEPTIDE-Y; COMPARATIVE PHYSIOLOGY; THREAT RESPONSIVENESS; ANTIPREDATOR BEHAVIOR; DEFENSIVE BEHAVIOR; UNCONDITIONED FEAR; FEEDING-BEHAVIOR	Animals in the wild must balance food intake with vigilance for predators in order to survive. The optic tectum plays an important role in the integration of external (predators) and internal (energy status) cues related to predator defense and prey capture. However, the role of neuromodulators involved in tectal sensorimotor processing is poorly studied. Recently we showed that tectal CRFR1 rece…	8. Behavioral ecology and communication in amphibians
393	2016	Spatiotemporal Diversification of the True Frogs (Genus Rana): A Historical Framework for a Widely Studied Group of Model Organisms	Amphibians; biogeography; diversification rate; Holarctic; transcontinental dispersal	PHYLOGENETIC-RELATIONSHIPS; BROWN FROGS; MORPHOLOGICAL EVOLUTION; MAXIMUM-LIKELIHOOD; SPECIES-DIVERSITY; MOLECULAR PHYLOGENETICS; PIPIENS COMPLEX; LAND-BRIDGE; JAPAN SEA; BIOGEOGRAPHY	True frogs of the genus Rana are widely used as model organisms in studies of development, genetics, physiology, ecology, behavior, and evolution. Comparative studies among the more than 100 species of Rana rely on an understanding of the evolutionary history and patterns of diversification of the group. We estimate a well-resolved, time-calibrated phylogeny from sequences of six nuclear and thre…	6. Conservation genetics and population ecology of amphibians
394	2021	Allele-specific expression and gene regulation help explain transgressive thermal tolerance in non-native hybrids of the endangered California tiger salamander (Ambystoma californiense)	amphibians; comparative physiology; conservation genetics; hybridization; transcriptomics	QUANTITATIVE TRAIT LOCUS; MOLECULAR PHYLOGENETICS; ARABIDOPSIS HYBRIDS; EPIGENETIC CHANGES; BODY TEMPERATURES; GLOBAL ANALYSIS; RAINBOW-TROUT; LIFE-HISTORY; HYBRIDIZATION; HETEROSIS	Hybridization between native and non-native species is an ongoing global conservation threat. Hybrids that exhibit traits and tolerances that surpass parental values are of particular concern, given their potential to outperform native species. Effective management of hybrid populations requires an understanding of both physiological performance and the underlying mechanisms that drive transgress…	6. Conservation genetics and population ecology of amphibians
395	2016	Population-specific effects of developmental temperature on body condition and jumping performance of a widespread European frog	Amphibians; ectotherms; physiological traits; plasticity; thermal adaptation	ADAPTIVE PHENOTYPIC PLASTICITY; RANA-TEMPORARIA POPULATIONS; COMMON FROG; EMBRYONIC-DEVELOPMENT; THERMAL PHYSIOLOGY; CLIMATE-CHANGE; GROWTH-RATE; SIZE; MORPHOLOGY; METAMORPHOSIS	All physiological processes of ectotherms depend on environmental temperature. Thus, adaptation of physiological mechanisms to the thermal environments is important for achieving optimal performance and fitness. The European Common Frog, Rana temporaria, is widely distributed across different thermal habitats. This makes it an exceptional model for studying the adaptations to different thermal co…	4. Physiological responses of amphibians to environmental stressors
396	2017	Searching for hormonal facilitators: Are vasotocin and mesotocin involved in parental care behaviors in poison frogs?	Arginin-vasotocin; Dendrobatidae; Mesotocin; Neuropeptide; Biparental care; Ranitomeya imitator	ARGININE VASOTOCIN; MATERNAL-BEHAVIOR; PATERNAL CARE; NEUROENDOCRINE REGULATION; COURTSHIP BEHAVIOR; LOCOMOTOR-ACTIVITY; STEROID-HORMONES; CALLING BEHAVIOR; BIPARENTAL CARE; SEX-DIFFERENCES	Although the involvement of peptide hormones in parental care behaviors is well investigated in vertebrates, in amphibians the physiological basis of parental care is largely unknown. This is all the more surprising as parental care behaviors in these tetrapods are remarkably diverse. The poison frog Ranitomeya imitator performs biparental care, including clutch guarding, tadpole transportation a…	8. Behavioral ecology and communication in amphibians
397	2000	Bufokinin: Actions and distribution in the toad cardiovascular system	amphibian; bufokinin; cardiovascular; immunohistochemistry; tachykinin receptors; tachykinins	VASOACTIVE INTESTINAL POLYPEPTIDE; SUBSTANCE-P; BUFO-MARINUS; BLOOD-VESSELS; NERVES; PEPTIDE; GUT; ENDOTHELIUM; RECEPTORS; IMMUNOREACTIVITY	1. Bufokinin is a substance P-like neuropeptide and potent spasmogen isolated from the intestine of the cane toad Bufo marinus. In the present study, we investigated the effects of bufokinin on systemic blood pressure and heart rate in the anaesthetized toad and the distribution of bufokinin-like immunoreactivity in the toad vasculature. 2. Intravenous bufokinin caused a dose-dependent fall in sy…	4. Physiological responses of amphibians to environmental stressors
398	2012	Central representation of spatial and temporal surface wave parameters in the African clawed frog	Amphibian; Lateral line; Surface wave; Prey; Localisation	XENOPUS-LAEVIS DAUDIN; LATERAL-LINE UNITS; FEEDING FISH; APLOCHEILUS-LINEATUS; PREY-CAPTURE; MIDBRAIN; LOCALIZATION; SYSTEM; BRAIN; DISCRIMINATION	Xenopus laevis employs mechano-sensory lateral lines to, for instance, capture arthropods on the surface of turbid waters with poor visibility based on incoming wave signals. To characterise central representations of surface waves emitted from different locations, responses to several wave parameters were extracellularly recorded across brainstem, midbrain and thalamic areas. Overall, 339 of 411…	8. Behavioral ecology and communication in amphibians
399	2019	Thermal niche variation among individuals of the poison frog, Oophaga pumilio, in forest and converted habitats	amphibians; body temperature; Costa Rica; CTmax; ectotherm; habitat loss; land use; tropical wet forest	LAND-USE; TROPICAL AMPHIBIANS; TOLERANCE; LIZARD; DIVERGENCE; ECTOTHERMS; PHYSIOLOGY; EVOLUTION; RESPONSES; RECOVERY	The conversion of natural habitats to human land uses often increases local temperatures, creating novel thermal environments for species. The variable responses of ectotherms to habitat conversion, where some species decline while others persist, can partly be explained by variation among species in their thermal niches. However, few studies have examined thermal niche variation within species a…	4. Physiological responses of amphibians to environmental stressors
400	2023	DPOAEs and tympanal membrane vibrations reveal adaptations of the sexually dimorphic ear of the concave-eared torrent frog, Odorrana tormota	Hearing; Amphibian; Tympanum vibration; DPOAE; Odorrana tormota	PRODUCT OTOACOUSTIC EMISSIONS; ULTRASONIC COMMUNICATION; VOCAL SIGNALS; VOCALIZATIONS; DEPENDENCE; COURTSHIP; DIVERSITY; HEARING	While most anuran species are highly vocal, few of them seem to be endowed with a complex call repertoire. Odorrana tormota, combines a remarkable vocalization complexity with auditory sensitivity over an extended spectral range spanning from audible to ultrasonic frequencies. This species is also exceptional for its ability to modify its middle ear tuning by closing the Eustachian tubes (ET). Us…	8. Behavioral ecology and communication in amphibians
401	2013	Effects of dopamine agonists on calling behavior in the green tree frog, Hyla cinerea	Dopamine; Vocalization; Amphibian; Quinpirole; SKF-38393; Apomorphine	MALE SEXUAL-BEHAVIOR; SOCIAL MODULATION; BRAIN; RECEPTORS; RESPONSES; SONG; VOCALIZATIONS; D1-LIKE; NEURONS; SYSTEM	Dopamine (DA) is an important neurotransmitter involved in social behaviors, such as courtship and pair-bonding. In the green tree frog (Hyla cinerea), calling behavior is the primary social behavior used for mate attraction, and is critical for the reproductive success of the species. Our study examined how DA influences advertisement calling behavior of the green tree frog. In a field environme…	8. Behavioral ecology and communication in amphibians
402	2016	Stoichiometric implications of a biphasic life cycle	Nutrient excretion; Nutrient mineralization; Ecological stoichiometry; Ontogeny; Rana sylvatica; Nitrogen; Phosphorus; Amphibian; Development	ECOLOGICAL STOICHIOMETRY; AMPHIBIAN DECLINES; RECIPROCAL SUBSIDIES; TROPHIC BASIS; ENERGY-FLOW; FRESH-WATER; NUTRIENT; GROWTH; TADPOLES; LARVAL	Animals mediate flows of elements and energy in ecosystems through processes such as nutrient sequestration in body tissues, and mineralization through excretion. For taxa with biphasic life cycles, the dramatic shifts in anatomy and physiology that occur during ontogeny are expected to be accompanied by changes in body and excreta stoichiometry, but remain little-explored, especially in vertebra…	5. Life history and reproductive ecology of amphibians
403	2023	Testing whether adrenal steroids mediate phenotypic and physiologic effects of elevated salinity on larval tiger salamanders	caudate; conservation physiology; glucocorticoids; sodium chloride; tolerance	BRINE CONTAMINATION; STRESS PHYSIOLOGY; OSMOREGULATION; ALDOSTERONE; WATER; FISH; SALT; CORTICOSTERONE; CONSEQUENCES; AMPHIBIANS	Salinity (sodium chloride, NaCl) from anthropogenic sources is a persistent contaminant that negatively affects freshwater taxa. Amphibians can be susceptible to salinity, but some species are innately or adaptively tolerant. Physiological mechanisms mediating tolerance to salinity are still unclear, but changes in osmoregulatory hormones such as corticosterone (CORT) and aldosterone (ALDO) are p…	4. Physiological responses of amphibians to environmental stressors
404	2012	The Evolution of Pepsinogen C Genes in Vertebrates: Duplication, Loss and Functional Diversification		PROTEIN HOMOLOGY DETECTION; SUBSTRATE-SPECIFICITY; ASPARTIC PROTEINASES; MOLECULAR EVOLUTION; PORCINE PEPSIN; PROGASTRICSIN; PRESERVATION; PROBABILITY; ACTIVATION; CRYSTAL	Background: Aspartic proteases comprise a large group of enzymes involved in peptide proteolysis. This collection includes prominent enzymes globally categorized as pepsins, which are derived from pepsinogen precursors. Pepsins are involved in gastric digestion, a hallmark of vertebrate physiology. An important member among the pepsinogens is pepsinogen C (Pgc). A particular aspect of Pgc is its …	4. Physiological responses of amphibians to environmental stressors
405	2014	Salinity of the reproduction habitats of the Western Spadefoot Toad Pelobates cultripes (CUVIER, 1829), along the Atlantic coast of France (Anura: Pelobatidae)	Amphibia: Anura: Pelobatidae; Pelobates cultripes; Western Spadefoot Toad; reproduction habitats; salinity; ecology; physiology; Atlantic coast; anthropogenic threats; France	NATTERJACK TOAD; TOLERANCE; POPULATIONS; AMPHIBIA	Out of 138 aquatic habitats sampled along the French Atlantic coast, 50 contained tadpoles of Pelobates cultripes (CUVIER, 1829). These reproduction habitats of the Western Spadefoot, mainly located in wetland areas near dunes, were characterized by salinity values varying from below detection limit (< 1 parts per thousand) to 10 parts per thousand. During the survey, additional amphibian species…	4. Physiological responses of amphibians to environmental stressors
406	2021	Lack of impact of radiation on blood physiology biomarkers of Chernobyl tree frogs	Amphibians; Biochemical blood parameters; Ionizing radiation; Vertebrate physiology	IONIZING-RADIATION; ELECTROLYTE DEPLETION; OXIDATIVE STRESS; EXCLUSION ZONE; EXPOSURE; LIFE; CONSEQUENCES; IRRADIATION; VERTEBRATES; ADAPTATION	Background: Human actions have altered natural ecosystems worldwide. Among the many pollutants released to the environment, ionizing radiation can cause severe damage at different molecular and functional levels. The accident in the Chernobyl Nuclear Power Plant (1986) caused the largest release of ionizing radiation to the environment in human history. Here, we examined the impact of the current…	4. Physiological responses of amphibians to environmental stressors
407	2020	Metabolic responses in bullfrog, Lithobates catesbeianus after exposure to zinc, copper and cadmium	Amphibians; Biomarkers; LDH; MDH; Glucose; Proteins; Lipids; Metals	GLYPHOSATE-BASED HERBICIDE; HEPATIC LIPID DEPOSITION; ENZYME-ACTIVITIES; STRESS-RESPONSE; LABEO-ROHITA; KEY ENZYMES; TADPOLES; LIVER; WATER; PARAMETERS	This study investigated the activity of lactated dehydrogenase (LDH), malate dehydrogenase (MDH) enzymes and the levels of glucose, protein and triglyceride in bullfrog tadpoles after exposure to 1 mu g L-1 of zinc (Zn), copper (Cu) and cadmium (Cd) isolated and combined for 2 and 16 days. Zn, Cu + Cd and Zn + Cu + Cd increased the activity of the LDH (2 and 16 days) and MDH (2 days) enzymes in t…	4. Physiological responses of amphibians to environmental stressors
408	2020	Effects of elevated corticosterone on humoral innate and antibody-mediated immunity in southern leopard frog (Lithobates sphenocephalus) tadpoles	Aeromonas hydrophila; amphibian immunity; antibody-mediated immunity; corticosterone	STRESS RESPONSES; XENOPUS; SYSTEM; HORMONES; SUSCEPTIBILITY; INFECTION; ONTOGENY; DISEASE; METAMORPHOSIS; VERTEBRATES	As a free-living larval stage of a vertebrate, tadpoles are good subjects for the study of the development of physiological systems and the study of evolutionarily conserved, context-dependent responses to variable environments. While the basic components of innate and adaptive immune defenses in tadpoles are known, the impact of glucocorticoids on immune defenses in tadpoles is not well-studied.…	4. Physiological responses of amphibians to environmental stressors
409	2018	The Bogert effect revisited: Salamander regulatory behaviors are differently constrained by time and space	amphibian; climate change; plethodontid; salamander; thermoregulation; water loss	WATER-LOSS; GEOGRAPHIC-VARIATION; CLIMATE-CHANGE; TEMPERATURE; EVOLUTION; ECOLOGY; VULNERABILITY; PERFORMANCE; RESISTANCE; PHYSIOLOGY	The use of behavior to buffer extreme environmental variation is expected to enable species to (a) extend the breadth of environments they inhabit beyond that predicted from climatic data and (b) diminish the negative effects of broad scale and chronic disturbances such as climate change. The term Bogert effect refers to behavioral compensation entailing microhabitat selection to maintain perform…	4. Physiological responses of amphibians to environmental stressors
410	2016	Predator presence decreases food consumption in juvenile Xenopus laevis	Amphibian; Predation; Prey; Fear; Feeding; Predator-avoidance model	ANXIETY-LIKE BEHAVIOR; DANIO-RERIO RESPONDS; ANIMAL-MODEL; ANTIPREDATOR RESPONSES; PREY INTERACTIONS; STRESS; RISK; AVOIDANCE; ECOLOGY; MECHANISMS	Predators impact prey in direct (lethal) and indirect (non-lethal) manners. Predator-avoidance models capitalize on the non-lethal effects of predators to study how predator-induced fear impacts prey behavior and physiology. Here, we aimed to develop a predator avoidance model to determine how predators alter feeding and anxiety-like behavior in the African clawed frog (Xenopus laevis). We determ…	8. Behavioral ecology and communication in amphibians
411	2000	In vivo evidence for the production of sulfated steroids in the frog brain	hydroxysteroid sulfotransferase; neurosteroids; dehydroepiandrosterone sulfate; immunocytochemistry; hypothalamus; amphibians	CENTRAL-NERVOUS-SYSTEM; METHYL-D-ASPARTATE; IMMUNOCYTOCHEMICAL LOCALIZATION; HYDROXYSTEROID SULFOTRANSFERASE; BIOLOGICAL-ACTIVITY; RAT-BRAIN; GABA-A; NEUROSTEROIDS; DEHYDROEPIANDROSTERONE; BIOSYNTHESIS	II is well established that sulfated neurosteroids are potent regulators of neuronal activity but the biosynthesis of sulfate esters of steroids in the central nervous system (CNS) has received little attention. In particular, the localization of hydroxysteroid sulfotransferase (HST), the enzyme which is responsible for the formation of sulfated steroids, has never been determined in the brain. W…	4. Physiological responses of amphibians to environmental stressors
412	2021	Large-scale evolution of body temperatures in land vertebrates	Body temperature; diel activity; endothermy; evolution; niche conservatism; phylogeny; physiology; vertebrate	ESTIMATING VARIABLE RATES; PARENTAL CARE; UNDERSTANDING ENDOTHERMY; THERMAL PHYSIOLOGY; CLIMATE-CHANGE; R PACKAGE; DIVERSITY; PATTERNS; ECOLOGY; MAMMALS	Body temperature is a crucial variable in animals that affects nearly every aspect of their lives. Here we analyze for the first time largescale patterns in the evolution of body temperatures across terrestrial vertebrates (tetrapods: including amphibians, mammals, birds and other reptiles). Despite the traditional view that endotherms (birds and mammals) have higher body temperatures than ectoth…	4. Physiological responses of amphibians to environmental stressors
413	2019	Effects of dietary antioxidants and environmental stressors on immune function and condition in Lithobates (Rana) sylvaticus	Antioxidants; Stressors; Amphibians; Immune; Diet; Carotenoids; Vitamin E	OXIDATIVE STRESS; TRADE-OFFS; MAST-CELL; VITAMIN-E; SUPPLEMENTATION; CAROTENOIDS; TADPOLES; ATRAZINE; PESTICIDES; EXPOSURE	The negative effects of abiotic and biotic stressors on animal condition, physiology, behaviour, and fitness have become increasingly recognized, making it critical to understand how these may be mitigated, such as through diet. When consumed, dietary antioxidants (secondary metabolites produced by plants) provide protection from oxidative damage that can result from exposure to stressors. We exa…	4. Physiological responses of amphibians to environmental stressors
414	2018	Sensory Hair Cells: An Introduction to Structure and Physiology		MECHANOELECTRICAL TRANSDUCER CURRENT; BASILAR-MEMBRANE MOTION; INNER-EAR; MECHANOTRANSDUCTION MACHINERY; HIGH-FREQUENCY; TIP-LINK; ACETYLCHOLINE-RECEPTORS; COCHLEAR AMPLIFICATION; SYNAPTIC-TRANSMISSION; FAST ADAPTATION	Sensory hair cells are specialized secondary sensory cells that mediate our senses of hearing, balance, linear acceleration, and angular acceleration (head rotation). In addition, hair cells in fish and amphibians mediate sensitivity to water movement through the lateral line system, and closely related electroreceptive cells mediate sensitivity to low-voltage electric fields in the aquatic envir…	4. Physiological responses of amphibians to environmental stressors
415	2022	On the estimation of body mass in temnospondyls: a case study using the large-bodied Eryops and Paracyclotosaurus	Temnospondyli; amphibian; body mass estimation; allometry; Eryops; Paracyclotosaurus	GERROTHORAX-PULCHERRIMUS; SIZE; EVOLUTION; DINOSAURS; PHYSIOLOGY; PHYLOGENY; DIVERSITY; ANIMALS; BONES	Temnospondyli are a morphologically varied and ecologically diverse clade of tetrapods that survived for over 200 million years. The body mass of temnospondyls is a key variable in inferring their ecological, physiological and biomechanical attributes. However, estimating the body mass of these extinct creatures has proven difficult because the group has no extant descendants. Here we apply a wid…	4. Physiological responses of amphibians to environmental stressors
416	2018	Consequences of dam-altered thermal regimes for a riverine herbivore's digestive efficiency, growth and vulnerability to predation	amphibian conservation; hydropower; river; tadpole ecology; water temperature	COMPLEX LIFE-CYCLES; STRIPED MARSH FROG; WATER TEMPERATURE; COLORADO RIVER; ASSIMILATION EFFICIENCY; LIMNODYNASTES-PERONII; POPULATION DECLINES; PREY RELATIONSHIP; CLIMATE-CHANGE; BREEDING FROG	Rivers around the world are undergoing shifts in thermal regime due to climate change and human appropriation of water resources. The local impacts of thermal regime change are challenging to predict because water temperature can influence aquatic organisms and communities at multiple levels simultaneously. For example, thermal change can influence the phenology of periphyton blooms, primary cons…	4. Physiological responses of amphibians to environmental stressors
417	2016	Diving into the mammalian swamp of respiratory rhythm generation with the bullfrog	Respiration; Breathing; Ventilation; Rhythm generation; Buccal; Brainstem; Amphibians	VITRO BRAIN-STEM; PRE-BOTZINGER COMPLEX; CENTRAL CO2 CHEMORECEPTION; TINCA-TINCA L; VENTILATORY RHYTHMOGENESIS; NEURAL ORGANIZATION; PATTERN GENERATION; BREATHING PATTERN; LUNG VENTILATION; VENTRAL MEDULLA	All vertebrates produce some form of respiratory rhythm, whether to pump water over gills or ventilate lungs. Yet despite the critical importance of ventilation for survival, the architecture of the respiratory central pattern generator has not been resolved. In frogs and mammals, there is increasing evidence for multiple burst-generating regions in the ventral respiratory group. These regions wo…	4. Physiological responses of amphibians to environmental stressors
418	2016	Range contraction and loss of genetic variation of the Pyrenean endemic newt Calotriton asper due to climate change	Amphibian; Maxent; Fragmentation; Conservation; Species distribution modelling; Dispersal	SPECIES DISTRIBUTION MODELS; EVOLUTIONARY PROCESSES; HABITAT FRAGMENTATION; SPATIAL VARIABILITY; PLANT-DISTRIBUTION; CHANGE IMPACTS; POPULATION; FUTURE; CONSERVATION; DISPERSAL	Many studies have identified climate warming to be among the most important threats to biodiversity. Climate change is expected to have stronger effects on species with low genetic diversity, ectothermic physiology, small ranges, low effective populations sizes, specific habitat requirements and limited dispersal capabilities. Despite an ever-increasing number of studies reporting climate change-…	1. Impacts of climate change on amphibian populations
419	2004	Breathing air in air: In what ways might extant amphibious fish biology relate to prevailing concepts about early tetrapods, the evolution of vertebrate air breathing, and the vertebrate land transition?		CARBON-DIOXIDE; MUDSKIPPER; BOLEOPHTHALMUS; TADPOLE; MAINTENANCE; HYPERCARBIA; METABOLISM; GOBIIDAE; GILLS; SKIN	The air-breathing fishes have heuristic importance as possible models for the Paleozoic evolution of vertebrate air breathing and the transition to land. A recent hypothesis about this transition suggests that the diverse assemblage of marine amphibious fishes occurring primarily in tropical, high intertidal zone habitats are analogs of early tetrapods and that the intertidal zone, not tropical f…	1. Impacts of climate change on amphibian populations
420	2020	Evolution of Red Blood Cells in Extant and Extinct Tetrapods	amphibians; blood; birds; bone histology; metabolism; mammals; reptiles		Several authors showed that red blood cell volume (Mean Corpuscular Volume, MCV) is inversely correlated with metabolic rate; therefore, reconstruction of MCV can give useful hints on the physiology of extinct tetrapods. In the present study, the usefulness of histological parameters as proxies of MCV were evaluated. It was found that osteocyte size and vascular minimum diameter are significantly…	4. Physiological responses of amphibians to environmental stressors
421	2012	Physiological implications of genomic state in parthenogenetic lizards of reciprocal hybrid origin	Amphibians; evolutionary physiology; life-history evolution; reptiles; speciation	AUSTRALIAN ARID ZONE; HETERONOTIA-BINOEI GEKKONIDAE; CYTOCHROME-C-OXIDASE; MITOCHONDRIAL-DNA; PHYLOGENETIC CONSTRAINTS; DARWINS COROLLARY; CELL-SIZE; EVOLUTION; DROSOPHILA; GECKO	Parthenogenesis often evolves in association with hybridization, but the associated ecological consequences are poorly understood. The Australian gecko Heteronotia binoei is unusual because triploid parthenogenesis evolved through reciprocal crosses between two sexual lineages, resulting in four possible cytonuclear genotypes. In this species complex, we compared the performance of these partheno…	4. Physiological responses of amphibians to environmental stressors
422	2017	Postautotomy tail movement differs between colour morphs of the red-backed salamander (Plethodon cinereus)	amphibian; behaviour; evolution; forest; physiology; Plethodontidae; polymorphism; predation	POLYMORPHIC SALAMANDER; ADAPTIVE SIGNIFICANCE; AUTOTOMIZED TAILS; ENERGETICS; DIVERGENCE; SPECIATION; AVOIDANCE; CLIMATE	Striped and unstriped colour morphs of the eastern red-backed salamander, Plethodon cinereus, vary in their pre-attack behavioural response to predators, but it is unknown whether the morphs vary in post-attack strategies. Both morphs employ tail autotomy, a post-attack defensive mechanism enabling an individual to release a portion of their tail to facilitate escape from predation. Postautotomy …	8. Behavioral ecology and communication in amphibians
423	2014	Acute Thermal Stressor Increases Glucocorticoid Response but Minimizes Testosterone and Locomotor Performance in the Cane Toad (Rhinella marina)		CORTICOSTERONE METABOLITE RESPONSES; BASE-LINE CORTICOSTERONE; SHORT-TERM CAPTURE; URINARY CORTICOSTERONE; CLIMATE-CHANGE; REPEATABILITY; TEMPERATURE; WILD; ELEVATION; PATTERNS	Climatic warming is a global problem and acute thermal stressor in particular could be considered as a major stressor for wildlife. Cane toads (Rhinella marina) have expanded their range into warmer regions of Australia and they provide a suitable model species to study the sub-lethal impacts of thermal stressor on the endocrine physiology of amphibians. Presently, there is no information to show…	4. Physiological responses of amphibians to environmental stressors
424	2014	Morphological effects of bacterial compounds on the testes of Eupemphix nattereri (Anura)	Anura; germ cells; LPS; mast cells; testis	GLOBAL AMPHIBIAN DECLINES; MAST-CELLS; SPERMATOGENESIS; PIGMENTATION; MELANOCYTES; EPIDIDYMIS; CYCLE; RAT	Amphibians are susceptible to environmental pollutants and these compounds influence the development, morphology, physiology, behavior, and reproduction of these animals. Escherichia coli is common in aquatic habitats of frogs and could also damage their reproductive activity. Thus, our objective was to evaluate the effects of E. coli lipopolysaccharide on the testes of Eupemphix nattereri after …	4. Physiological responses of amphibians to environmental stressors
425	2006	Widespread tissue distribution and diverse functions of corticotropin-releasing factor and related peptides	corticotropin-releasing factor; urocortin; urotensin I; sauvagine; stress; amphibian; Xenopus; metamorphosis; CRF-BP	HORMONE-BINDING PROTEIN; CENTRAL-NERVOUS-SYSTEM; FACTOR (CRF)-LIKE IMMUNOREACTIVITY; MESSENGER-RNA EXPRESSION; FACTOR CRF FAMILY; FISH UROTENSIN-I; XENOPUS-LAEVIS; FACTOR-RECEPTOR; AMPHIBIAN METAMORPHOSIS; UROCORTIN-II	Peptides of the corticotropin-releasing factor (CRF) family are expressed throughout the central nervous system (CNS) and in peripheral tissues where they play diverse roles ill physiology, behavior, and development. Current data supports the existence of four paralogous genes in vertebrates that encode CRF, urocortin/urotensin 1, urocortin 2 Or urocortin 3. Corticotropin-releasing factor is the …	4. Physiological responses of amphibians to environmental stressors
426	2012	Sexually Dimorphic Effects of Melatonin on Brain Arginine Vasotocin Immunoreactivity in Green Treefrogs (Hyla cinerea)	Melatonin; Arginine vasotocin; Immunoreactivity; Testosterone; Estradiol; Sex differences; Amphibian	GONADOTROPIN-RELEASING-HORMONE; CRICKET FROGS; CALLING BEHAVIOR; SOCIAL-BEHAVIOR; XENOPUS-LAEVIS; BINDING-SITES; VASOPRESSIN; TESTOSTERONE; RECEPTOR; VERTEBRATES	Arginine vasotocin (AVT) and its mammalian homologue, arginine vasopressin (AVP), regulate a variety of social and reproductive behaviors, often with complex species-, sex- and context-dependent effects. Despite extensive evidence documenting seasonal variation in brain AVT/AVP, relatively few studies have investigated the environmental and/or hormonal factors mediating these seasonal changes. In…	4. Physiological responses of amphibians to environmental stressors
427	2000	Dual functions of thyroid hormone receptors during Xenopus development	apoptosis; cell death; cell proliferation; metamorphosis; transcriptional regulation; Xenopus laevis; amphibian; thyroid hormone receptor	RANA-CATESBEIANA TADPOLES; GENE-EXPRESSION PROGRAM; AMPHIBIAN METAMORPHOSIS; TRANSCRIPTIONAL ACTIVATION; HISTONE DEACETYLASE; POSTNATAL-DEVELOPMENT; MOLECULAR MECHANISMS; FROG METAMORPHOSIS; TAIL RESORPTION; RETINOIC ACID	Thyroid hormone (TH) plays a causative role in anuran metamorphosis. This effect is presumed to be manifested through the regulation of gene expression by TH receptors (TRs). TRs can act as both activators and repressors of a TH-inducible gene depending upon the presence and absence of TH, respectively We have been investigating the roles of TRs during Xenopus laevis development, including premet…	4. Physiological responses of amphibians to environmental stressors
428	1993	THE EFFECT OF VASOPRESSIN ON THE CYTOSKELETON OF THE EPITHELIAL-CELL	VASOPRESSIN; ACTIN; CYTOSKELETON; URINE CONCENTRATION		Vasopressin (AVP) promotes the fusion of vesicles containing water channels with the apical membrane of receptor cells in the amphibian bladder and mammalian kidney. Fusion is accompanied by depolymerization of the actin cytoskeleton. In this review, we present the evidence for actin depolymerization by AVP in the whole cell, and the application of confocal microscopy and immunogold electron micr…	4. Physiological responses of amphibians to environmental stressors
429	2017	New insights into sucking, swallowing and breathing central generators: A complexity analysis of rhythmic motor behaviors	Sucking; Swallowing; Control of breathing; Complexity; Lamb	VENTILATORY FLOW; CHAOTIC DYNAMICS; BRAIN-STEM; RESPIRATORY VARIABILITY; LYAPUNOV EXPONENTS; AFFERENT ACTIVITY; HEART-FAILURE; TIME-SERIES; HUMANS; MAMMALS	Sucking, swallowing and breathing are dynamic motor behaviors. Breathing displays features of chaos like dynamics, in particular nonlinearity and complexity, which take their source in the automatic command of breathing. In contrast, buccal/gill ventilation in amphibians is one of the rare motor behaviors that do not display nonlinear complexity. This study aimed at assessing whether sucking and …	4. Physiological responses of amphibians to environmental stressors
430	2021	Characterization of laryngeal motor neuron properties in the American bullfrog, Lithobates catesbieanus	Motor neuron; Control of breathing; Intrinsic properties; Clustering; Amphibian	VENTILATORY ACTIVITY; RANA-PIPIENS; R-PACKAGE; FROG; ORGANIZATION; LUNG; EXPRESSION; PLASTICITY; CHANNELS	Motor neurons represent the final output from the central respiratory network. American bullfrogs, Lithobates catesbieanus, have provided insight into development and plasticity of the breathing control system, yet cellular aspects of bullfrog motor neurons are not well-described. In this study, we characterized properties of laryngeal motor neurons that produce motor outflow to the glottal dilat…	4. Physiological responses of amphibians to environmental stressors
431	2021	Exposure to a fungal pathogen increases the critical thermal minimum of two frog species	amphibians; Batrachochytrium dendrobatidis; chytrid; chytridiomycosis; Hyla versicolor; Lithobates palustris	BATRACHOCHYTRIUM-DENDROBATIDIS; HOST SUSCEPTIBILITY; METABOLIC-RATE; LEOPARD FROGS; RANA-PIPIENS; CHYTRIDIOMYCOSIS; DISEASE; SEASONALITY; WIDESPREAD; PHYSIOLOGY	The ability of an organism to tolerate seasonal temperature changes, such as extremely cold temperatures during the winter, can be influenced by their pathogens. We tested how exposure to a virulent fungal pathogen, Batrachochytrium dendrobatidis (Bd), affected the critical thermal minimum (CTmin) of two frog species, Hyla versicolor (gray treefrog) and Lithobates palustris (pickerel frog). The C…	2. Disease ecology and management in amphibians
432	2019	Sex-specific distribution of Neuropeptide Y (NPY) in the brain of the frog, Microhyla ornata	Neuropeptide Y; Sex-specific distribution; Amphibians; Immunohistochemistry; mRNA; Hypothalamus	ALPHA-MSH-RELEASE; GENE-EXPRESSION; CONCENTRATING CELLS; TISSUE DISTRIBUTION; GROWTH-HORMONE; FOOD-INTAKE; LOCALIZATION; PITUITARY; FOREBRAIN; SECRETION	Neuropeptide Y (NPY) is involved in sex-specific behavioural processes in vertebrates. NPY integrates energy balance and reproduction in mammals. However, the relevance of NPY in reproduction of lower vertebrates is understudied. In the present study, we have investigated neuroanatomical distribution and sex-specific differences of NPY in the brain of Microhyla ornata using immunohistochemistry a…	4. Physiological responses of amphibians to environmental stressors
433	2021	Pharmacological evaluation of MRAP proteins on Xenopus neural melanocortin signaling	MC3R and MC4R; MRAP; MRAP2; Xenopus tropicalis	RECEPTOR ACCESSORY PROTEIN; ACTH RECEPTOR; TOAD; TRAFFICKING; HABITUATION; PEPTIDES; OBESITY; CLONING; GENE; MC2	Melanocortin-3 receptor (MC3R) and melanocortin-4 receptor (MC4R), two neural G protein-coupled receptors are known to be functionally critical for energy balance in vertebrates. As allosteric regulators of melanocortin receptors, melanocortin accessory proteins (MRAPs) are also involved in energy homeostasis. The interaction of MRAPs and melanocortin signaling was previously shown in mammals and…	4. Physiological responses of amphibians to environmental stressors
434	2023	Gut Bacterial Communities Vary across Habitats and Their Diversity Increases with Increasing Glucocorticoids in Toad Tadpoles	amphibian; Bufo bufo; glucocorticoids; intestinal bacteria; stress physiology; urbanization	INTESTINAL MICROBIOTA; STRESS; BUFO; LIFE; CONSERVATION; EXPOSURE; FITNESS; IMPACT; BRAIN; SKIN	The gut microbiome is important for host health and can be influenced by environmental and hormonal changes. We studied the interactions between anthropogenic land use, glucocorticoid hormones, and gut bacterial communities in common toads (Bufo bufo). We sampled tadpoles from ponds of three habitat types (natural, agricultural, and urban ponds), examined gut microbiome composition using amplicon…	4. Physiological responses of amphibians to environmental stressors
435	2022	Does the thermal mismatch hypothesis predict disease outcomes in different morphs of a terrestrial salamander?	amphibian; Batrachochytrium dendrobatidis; chytridiomycosis; color polymorphism; fungal pathogen; temperature	RED-BACKED SALAMANDER; BATRACHOCHYTRIUM-DENDROBATIDIS; COLOR MORPHS; TEMPERATURE; CLIMATE; CHYTRIDIOMYCOSIS; PATHOGEN; STRESS; PHYSIOLOGY; DECLINES	Many aspects of ectotherm physiology are temperature-dependent. The immune system of temperate-dwelling ectothermic host species is no exception and their immune function is often downregulated in cold temperatures. Likewise, species of ectothermic pathogens experience temperature-mediated effects on rates of transmission and/or virulence. Although seemingly straightforward, predicting the outcom…	4. Physiological responses of amphibians to environmental stressors
436	2015	Sex hormones alter sex ratios in the Indian skipper frog, Euphlyctis cyanophlyctis: Determining sensitive stages for gonadal sex reversal	Euphlyctis cyanophlyctis; Sex steroids; Sex ratios; Sex reversal; Estradiol-17 beta; Testosterone propionate	DIFFERENTIATION; AMPHIBIANS; STEROIDS; MECHANISMS	In amphibians, although genetic factors are involved in sex determination, gonadal sex differentiation can be modified by exogenous steroid hormones suggesting a possible role of sex steroids in regulating the process. We studied the effect of testosterone propionate (TP) and estradiol-17 beta (E-2) on gonadal differentiation and sex ratio at metamorphosis in the Indian skipper frog, Euphlyctis c…	4. Physiological responses of amphibians to environmental stressors
437	2012	Evolutionary analysis of the segment from helix 3 through helix 5 in vertebrate progesterone receptors	Progesterone receptor; Evolution of mammals; Lamprey progesterone receptor; Helix 3-helix 5 interaction; Endocrine disruptors; Fish progestins	ESTROGEN-RECEPTOR; MINERALOCORTICOID RECEPTOR; CRYSTAL-STRUCTURE; STRUCTURAL BASIS; CHICK OVIDUCT; SEA LAMPREY; HORMONE; BINDING; MECHANISMS; RU486	The interaction between helix 3 and helix 5 in the human mineralocorticoid receptor [MR], progesterone receptor [PR] and glucocorticoid receptor [GR] influences their response to steroids. For the human PR, mutations at Gly-722 on helix 3 and Met-759 on helix 5 alter responses to progesterone. We analyzed the evolution of these two sites and the rest of a 59 residue segment containing helices 3, …	4. Physiological responses of amphibians to environmental stressors
438	2020	Does temperature at local scale explain thermal biology patterns of temperate tadpoles?	Microclimatic temperature; Thermal physiology; Temperate amphibians; Anuran tadpoles; Patagonia	LIFE-HISTORY TRAITS; FLUCTUATING TEMPERATURES; CLIMATE-CHANGE; THERMOREGULATORY BEHAVIOR; PERFORMANCE CURVES; MOUNTAIN PASSES; SPRINT SPEED; TOLERANCE; SENSITIVITY; ECTOTHERMS	Most of the literature on temperature-organism interactions rely on mean temperature (mostly air), disregarding the real complexity of this variable. There is a growing consensus about the importance of considering the temperature fluctuations as a mechanism improving organism's performance. Tadpoles are small body size ectotherm organisms that behave isothermally with their environment. As such,…	4. Physiological responses of amphibians to environmental stressors
439	2014	Effects of temperature, density and food quality on larval growth and metamorphosis in the north African green frog Pelophylax saharicus	Pelophylax saharicus; Tadpoles; Rearing; Temperature; Density; Protein level	RANA-CATESBEIANA; AMPHIBIAN METAMORPHOSIS; ANURAN METAMORPHOSIS; TADPOLES; BULLFROG; SIZE; SELECTION; CULTURE; PROTEIN; ACCLIMATION	The ectodermic status of Amphibians explains their heavy dependence at ambient temperatures and thus their sensitivity to global warming. Temperature is likely the main factor regulating their physiology by acting on the endocrine system, with consequences on development, growth and size at metamorphosis. All these parameters control survival in the wild and performances in raniculture. This stud…	4. Physiological responses of amphibians to environmental stressors
440	1996	Chloride channels of mitochondria-rich cells in anuran skin: Physiological significance and regulation	osmoregulation; kidney collecting duct; intercalated cells; patch clamp; cyclicAMP	TRANSMEMBRANE CONDUCTANCE REGULATOR; FROG-SKIN; TOAD SKIN; POTASSIUM CHANNELS; ION-TRANSPORT; EPITHELIUM; SODIUM; IDENTIFICATION; MEMBRANES; DEPENDENCE	Osmotic and ionic balance in anuran amphibians depends on regulation of ion fluxes in heterocellular epithelia in skin, bladder, and kidney collecting duct. ion mechanisms in amphibian skin have been studied at tissue level and at levels of single cells and individual transport molecules. It has been found that the major active Na+ flux is flowing through the principal cells, and that the chlorid…	4. Physiological responses of amphibians to environmental stressors
441	2022	Seasonal variations in the intermediate metabolism in South American tree-frog Boana pulchella	Amphibian; Energy metabolism; Natural environment; Seasonality; Southern Brazil; Frogs	RAIN-FOREST AREA; FREEZE TOLERANCE; THERMAL-ACCLIMATION; ANURAN ASSEMBLAGE; CALLING ACTIVITY; ENERGY RESERVES; SKELETAL-MUSCLE; PARANA RIVER; TEMPERATURE; PATTERNS	Seasonal metabolic changes can be observed in many anurans' species. In subtropical environments with environmental temperatures variations, the temperature is a factor that can influence the extent and intensity of activity in many anuran species. Nonetheless, some species of subtropical frogs may remain active throughout the year. Boana pulchella, a subtropical species, seems to be able to surv…	4. Physiological responses of amphibians to environmental stressors
442	2018	Does repeated human handling of study animals during the mating season affect their offspring?	amphibian; disturbance; experimental design; explosive breeding; Rana sylvatica; stress	WOOD FROG; MATERNAL CORTICOSTERONE; HUMAN DISTURBANCE; STRESS-RESPONSE; CAPTURE STRESS; INFLUENCES BEHAVIOR; SEX RECOGNITION; SPERM DEPLETION; RANA-SYLVATICA; GARTER SNAKE	Minimizing disturbance of study animals is a major consideration in ethological and ecological research design. One nearly universal type of disturbance is the handling of study animals as a component of trial setup. Even low to moderate levels of handling can be a substantial stressor to study animals, which may negatively affect their offspring via maternal effects. Understanding how routine hu…	8. Behavioral ecology and communication in amphibians
443	2015	Thermoregulatory strategies in an aquatic ectotherm from thermally-constrained habitats: An evaluation of current approaches	Amphibians; Preferred body temperatures; Thermal constraints; Thermoconformity; Thermoregulatory indices	PREFERRED BODY TEMPERATURES; COST-BENEFIT MODEL; SALAMANDRA-SALAMANDRA; BEHAVIORAL THERMOREGULATION; AERIAL PREDATION; LIZARD; PHYSIOLOGY; METAMORPHOSIS; ENVIRONMENTS; PLASTICITY	Many ectotherms employ diverse behavioral adjustments to effectively buffer the spatio-temporal variation in environmental temperatures, whereas others remain passive to thermal heterogeneity. Thermoregulatory studies are frequently performed on species living in thermally benign habitats, which complicate understanding of the thermoregulation-thermoconformity continuum. The need for new empirica…	4. Physiological responses of amphibians to environmental stressors
444	2022	Sub-lethal exposure to malaria vector control pesticides causes alterations in liver metabolomics and behaviour of the African clawed frog (Xenopus laevis)	Amphibian ecotoxicology; DDT; Deltamethrin; Bioaccumulation; Pesticide mixture; Synergistic effects	MASS-SPECTROMETRY; DELTAMETHRIN EXPOSURE; DANIO-RERIO; DNA-DAMAGE; IN-VITRO; DDT; ECOTOXICOLOGY; FISH; RESPONSES; TOXICITY	In this study we explore the sub-lethal effects of two malaria vector control pesticides, deltamethrin and dichlorodiphenyltrichloroethane (DDT), on Xenopus laevis by incorporating different levels of biological organisation. Pesticide accumulation in frog tissue was measured alongside liver metabolomics and individual swimming behaviour to assess whether changes presented at these different leve…	7. Xenobiotic exposure and effects on amphibians
445	2021	Artificial light at night alters activity, body mass, and corticosterone level in a tropical anuran	activity pattern; amphibian; light pollution; metabolism; Rhinella marina; stress	ACTION SPECTRUM; DIM LIGHT; MELATONIN; POLLUTION; RHYTHM; RESPONSES; EXPOSURE; DECLINE; STRESS; CYCLES	Photoperiod is a major factor regulating biological rhythms in animals and plants. At low latitudes, annual variation in daylength is low and species are expected to strongly rely on photic cues to reset their circadian clocks. A corollary is that individuals should be strongly affected by sudden changes in the photic regime as those generated by artificial light at night (ALAN). We tested this h…	4. Physiological responses of amphibians to environmental stressors
446	2019	The Siberian wood frog survives for months underwater without oxygen		FREEZE TOLERANCE; RANA-PIPIENS; PHYSIOLOGY; HIBERNATION; HYPOXIA	Few of the amphibian species that occur in the Subarctic and in mountains are adapted to low sub-zero temperatures; most of these species overwinter underwater. It is believed that the distribution of the species that overwinter underwater can be limited by the low oxygen levels in waterbodies covered with ice. We show that the colonisation of the coldest areas of Northern Asia (to 71 degrees N) …	4. Physiological responses of amphibians to environmental stressors
447	2016	The Journal of Herpetology After 50 Years Plus: A Brief History (1958-2016)			The Journal of Herpetology (JH), which reached its 50th volume in 2016, had an unusual start. Its predecessor publication was founded in 1958 by high school students as the Journal of The Ohio Herpetological Society (JOHS), which was sponsored by an amateur organization. The scope of the journal as well as that of the society soon became broader than Ohio or even North America. In 1967 OHS transf…	10. Methods for studying amphibians and their conservation
448	2017	Skin toxin production of toads changes during early ontogeny but is not adjusted to the microbiota of the aquatic environment	Bufadienolide; Inducible defence; Natural microbiota; Opportunistic pathogen; Phenotypic plasticity	CHEMICAL DEFENSES; AMPHIBIAN SKIN; ANTIMICROBIAL ACTIVITY; PHENOTYPIC PLASTICITY; FUNGAL PATHOGEN; RANA-ESCULENTA; BUFADIENOLIDES; EVOLUTION; BUFO; DIVERSITY	Many animals display spectacular adjustments of their phenotype to changing environmental conditions in terms of altered behaviour, physiology and morphology, but whether similar plasticity in chemical defences is taxonomically widespread as well has remained unknown. Bufadienolides, toxins produced by some anuran amphibians, are known to be effective against many predators, but they can also con…	4. Physiological responses of amphibians to environmental stressors
449	2012	Seasonal variations of cellular stress response in the heart and gastrocnemius muscle of the water frog (Pelophylax ridibundus)	Seasonal variations; Water frog; Hibernation; Heart; Gastrocnemius muscle; HSPs; MAPKs	PERFUSED AMPHIBIAN HEART; ACTIVATED PROTEIN-KINASES; THRESHOLD INDUCTION TEMPERATURE; ACCLIMATION-INDUCED VARIATION; SIGNAL-TRANSDUCTION PATHWAY; MULTIPLE MAPK PATHWAYS; HSP GENE-EXPRESSION; SHOCK PROTEINS; MYTILUS-GALLOPROVINCIALIS; METABOLIC DEPRESSION	The present study aimed to investigate the seasonal cellular stress response in the heart and the gastrocnemius muscle of the amphibian Pelophylax ridibundus (former name Rana ridibunda) during an 8 month acclimatization period in the field. Processes studied included heat shock protein expression and protein kinase activation. The cellular stress response was addressed through the expression of …	4. Physiological responses of amphibians to environmental stressors
450	2003	Studying the visceral physiology of tadpoles through their naturally transparent abdominal walls			We propose using anuran tadpoles with naturally transparent abdominal skin to study the visceral physiology of amphibian larvae under microgravity. The transparency of the abdominal wall in certain tadpoles enables one to evaluate the basal physiological state and temporal changes in viscera from their movements without any invasive treatment. In order to validate our experimental design, the int…	4. Physiological responses of amphibians to environmental stressors
451	2012	Sodium arsenite and cadmium chloride induction of proteasomal inhibition and HSP accumulation in Xenopus laevis A6 kidney epithelial cells	Proteasomal inhibition; Molecular chaperone; Amphibian; Frog; Ubiquitin; Heat shock proteins	HEAT-SHOCK-PROTEIN; GENE-EXPRESSION; OXIDATIVE-STRESS; INTRACELLULAR-LOCALIZATION; UBIQUITINATED PROTEINS; MOLECULAR CHAPERONES; EXPOSURE; DEGRADATION; SYSTEM; TRANSCRIPTION	Sodium arsenite (NA) and cadmium chloride (CdCl2) are relatively abundant environmental toxicants that have multiple toxic effects including carcinogenesis, dysfunction of gene regulation and DNA and protein damage. In the present study, treatment of Xenopus laevis A6 kidney epithelial cells with concentrations of NA (20-30 mu M) or CdCl2 (100-200 mu M) that induced HSP30 and HSP70 accumulation a…	4. Physiological responses of amphibians to environmental stressors
452	2016	A Threshold Dosage of Testosterone for Female-to-Male Sex Reversal in Rana rugosa Frogs		MOLECULAR-CLONING; TRACHEMYS-SCRIPTA; EXPRESSION; AMPHIBIANS; AROMATASE; TURTLE; INDUCTION	Androgens play a critical role in testicular differentiation in many species of vertebrates. While female-to-male sex reversal can be induced by testosterone (T) in some species of amphibians, the mechanism still remains largely unknown even at the histological level. In this study, we determined a threshold dosage of T to induce female-to-male sex reversal in the Japanese frog Rana (R.) rugosa. …	4. Physiological responses of amphibians to environmental stressors
453	2016	Gut bacterial communities across tadpole ecomorphs in two diverse tropical anuran faunas	Amphibia; Anura; Tadpoles; Gutmicrobiota; 16S rRNA; Stable isotopes	PATHOGEN BATRACHOCHYTRIUM-DENDROBATIDIS; CUTANEOUS BACTERIA; STABLE-ISOTOPES; FOOD-WEB; MICROBIOTA; UNIQUE; FROG; LARVAE; DIET; MORPHOLOGY	Animal-associated microbial communities can play major roles in the physiology, development, ecology, and evolution of their hosts, but the study of their diversity has yet focused on a limited number of host species. In this study, we used high-throughput sequencing of partial sequences of the bacterial 16S rRNA gene to assess the diversity of the gut-inhabiting bacterial communities of 212 spec…	4. Physiological responses of amphibians to environmental stressors
454	2013	Activity Response to Climate Seasonality in Species with Fossorial Habits: A Niche Modeling Approach Using the Lowland Burrowing Treefrog (Smilisca fodiens)		ECOLOGICAL NICHES; ANURAN AMPHIBIANS; DISTRIBUTIONS; EVOLUTION; BEHAVIOR; BIRDS; EXTINCTIONS; ECTOTHERMS; PHYSIOLOGY; PATTERNS	The importance of climatic conditions in shaping the geographic distribution of amphibian species is mainly associated to their high sensitivity to environmental conditions. How they cope with climate gradients through behavioral adaptations throughout their distribution is an important issue due to the ecological and evolutionary implications for population viability. Given their low dispersal a…	4. Physiological responses of amphibians to environmental stressors
455	2001	Regulation and functions of myogenic regulatory factors in lower vertebrates	myogenic regulatory factors; bHLH proteins; myotome; evolution; lower vertebrates; gene duplication; myogenic induction; myosin; zebrafish	MESSENGER-RNA ACCUMULATION; MUSCLE-SPECIFIC EXPRESSION; TROUT ONCORHYNCHUS-MYKISS; XENOPUS SKELETAL-MUSCLE; LOOP-HELIX PROTEINS; DIFFERENTIAL EXPRESSION; GENE-EXPRESSION; SATELLITE CELLS; WILD-TYPE; TRANSCRIPTION FACTORS	The transcription factors of the MyoD family have essential functions in myogenic lineage determination and muscle differentiation. These myogenic regulatory factors (MRFs) activate muscle-specific transcription through binding to a DNA consensus sequence known as the E-box present in the promoter of numerous muscle genes. Four members, MyoD, myogenin, myf5 and MRF4/herculin/mvf6, have been ident…	4. Physiological responses of amphibians to environmental stressors
456	2013	The effect of stress and stress hormones on dynamic colour-change in a sexually dichromatic Australian frog	Dynamic colour change; Litoria wilcoxii; Breeding; Hormones; Stress	CORTICOSTERONE METABOLITE RESPONSES; DERMAL CHROMATOPHORE UNIT; TOAD RHINELLA-MARINA; PACIFIC TREE FROG; URINARY CORTICOSTERONE; HYLA-ARBOREA; ANOLIS-CAROLINENSIS; PLATYMANTIS-VITIANA; GREEN; CAMOUFLAGE	Rapid colour changes in vertebrates have fascinated biologists for centuries, herein we demonstrate dynamic colour change in an anuran amphibian, the stony creek frog (Litoria wilcoxii), which turns from brown to bright (lemon) yellow during amplexus. We show this by comparing the colour of baseline (unpaired males) and amplecting (paired) males. We also investigate the possible role of stress an…	4. Physiological responses of amphibians to environmental stressors
457	2018	A metabolic hypothesis for the evolution of temperature effects on the arterial P-CO2 and pH of vertebrate ectotherms	Pa-CO2; Blood acid-base balance; Alphastat; Temperature	ACID-BASE-BALANCE; LOCUS-COERULEUS NEURONS; BODY-TEMPERATURE; BLOOD-GASES; VENTILATION; TURTLE	Body temperature increases in ectothermic vertebrates characteristically lead to both increases in arterial P-CO2 (Pa-CO2) and declines in resting arterial pH (pHa) of about 0.017 pH units per 1 degrees C increase in temperature. This 'alphastat' pH pattern has previously been interpreted as being evolutionarily driven by the maintenance of a constant protonation state on the imidazole moiety of …	4. Physiological responses of amphibians to environmental stressors
458	2018	Excreted Steroids in Vertebrate Social Communication	vertebrate; olfaction; chemosensation; steroid; bile acid; pheromone	LAMPREY PETROMYZON-MARINUS; MALE SEA LAMPREY; PUTATIVE PHEROMONE RECEPTORS; OLFACTORY SENSORY NEURONS; BILE-ACIDS; SULFATED STEROIDS; MIGRATORY PHEROMONE; MULTIGENE FAMILY; ATLANTIC SALMON; CHEMICAL CUES	Steroids play vital roles in animal physiology across species, and the production of specific steroids is associated with particular internal biological functions. The internal functions of steroids are, in most cases, quite clear. However, an important feature of many steroids (their chemical stability) allows these molecules to play secondary, external roles as chemical messengers after their e…	8. Behavioral ecology and communication in amphibians
459	2013	Identification of a Novel Gig2 Gene Family Specific to Non-Amniote Vertebrates		DEPENDENT PROTEIN-KINASE; GENOME DUPLICATION; ATLANTIC SALMON; CELL-LINE; FISH; EVOLUTION; RESPONSES; POLY(ADP-RIBOSE); DOMAINS; ORIGIN	Gig2 (grass carp reovirus (GCRV)-induced gene 2) is first identified as a novel fish interferon (IFN)-stimulated gene (ISG). Overexpression of a zebrafish Gig2 gene can protect cultured fish cells from virus infection. In the present study, we identify a novel gene family that is comprised of genes homologous to the previously characterized Gig2. EST/GSS search and in silico cloning identify 190 …	6. Conservation genetics and population ecology of amphibians
460	2018	Evaluation of the combined temperature and relative humidity preferences of the Colombian terrestrial salamander Bolitoglossa ramosi (Amphibia: Plethodontidae)	amphibian; Bolitoglossa ramosi; hydric environment; plethodontid salamander; thermal selection; Urodela	BEHAVIORAL THERMOREGULATION; LOCOMOTOR PERFORMANCE; WATER ECONOMY; TOADS; CONSTRAINTS; PHYSIOLOGY; PATTERNS; ECOLOGY; COADAPTATION; MICROHABITAT	Temperature and humidity are critical factors for terrestrial lungless salamanders, as their body temperatures are largely determined by the environmental temperature and require moisture to sustain cutaneous respiration. Herein, we evaluated the preference of Bolitoglossa ramosi Brame and Wake, 1972 between a high temperature and a high relative humidity (RH), the influence of temperature on RH …	4. Physiological responses of amphibians to environmental stressors
461	2019	Breeding preferences in the treefrogs Dryophytes japonicus (Hylidae) in Mongolia	Japanese Treefrog; breeding habitat; North East Asia; Dryophytes japonicus; Mongolia; ecological requirements	PELOPHYLAX-POROSA-BREVIPODA; HYLA-JAPONICA; MICROHABITAT USE; AMPHIBIAN POPULATIONS; JAPANESE TREEFROG; BEHAVIOR; FROG; ECOLOGY; CONSERVATION; SUWEONENSIS	When a species occurs over a broad range of climates and landscapes, the breeding ecology of that species is expected to vary locally. Additionally, a basic knowledge of breeding ecology is required before other types of studies may be conducted, such as physiology or conservation. In North East Asia, Dryophytes japonicus is distributed from Japan to Mongolia, where its breeding ecology is unknow…	5. Life history and reproductive ecology of amphibians
462	2013	Migratory behaviour during autumn and hibernation site selection in common frogs (Rana temporaria) at high altitude	amphibians; hibernation site selection; migratory behaviour; radio telemetry; Rana temporaria	THERMAL-ACCLIMATION; PSEUDACRIS-TRISERIATA; FREEZE TOLERANCE; ACRIS-CREPITANS; HYLID FROGS; SEASON; TEMPERATURE; POPULATION; PHYSIOLOGY; ANURANS	Aquatic and terrestrial hibernation have both been reported for Rana temporaria, but it is as yet unclear which factors influence hibernation site choice. To investigate the hibernation behaviour of common frogs in alpine regions, we fitted 15 adult R. temporaria with radio transmitters in September 2011, and located them once a week over a 10 week period to their hibernation sites. The mean dist…	5. Life history and reproductive ecology of amphibians
463	2022	Individual Variation in Thermal Reaction Norms Reveals Metabolic-Behavioral Relationships in an Ectotherm	energy management; locomotor activity; metabolic rate; thermal adaptation; amphibians; repeatability	LONG-TERM; PHYSIOLOGY; TEMPERATURE; REPEATABILITY; VULNERABILITY; MISMATCH; MODELS	Ectothermic organisms respond to rapid environmental change through a combination of behavioral and physiological adjustments. As behavioral and physiological traits are often functionally linked, an effective ectotherm response to environmental perturbation will depend on the direction and magnitude of their association. The role of various modifiers in behavioral-physiological relationships rem…	4. Physiological responses of amphibians to environmental stressors
464	2015	Long-term changes in food availability mediate the effects of temperature on growth, development and survival in striped marsh frog larvae: implications for captive breeding programmes	Development; food availability; growth; metamorphosis; phenotypic plasticity; survival	PHENOTYPIC PLASTICITY; PREDATION RISK; AMPHIBIAN METAMORPHOSIS; FITNESS CONSEQUENCES; REPRODUCTIVE SUCCESS; TREE FROG; TADPOLES; SIZE; ECTOTHERMS; EVOLUTION	Food availability and temperature are known to trigger phenotypic change, but the interactive effects between these factors are only beginning to be considered. The aim of this study was to examine the independent and interactive effects of long-term stochastic food availability and water temperature on larval survivorship, growth and development of the striped marsh frog, Limnodynastes peronii. …	4. Physiological responses of amphibians to environmental stressors
465	2006	Tight junction proteins in the skin	occludin; claudins; protein ZO-1; skin barrier function; transepidermal water loss	EPIDERMAL BARRIER FUNCTION; PERMEABILITY BARRIER; STRATIFIED EPITHELIA; OCCLUDIN; EXPRESSION; KERATINOCYTES; CELLS; MICE; ZO-1; CLAUDIN-1	It has long been accepted that tight junctions (TJ) are crucial for the formation and maintenance of the paracellular barrier and for cell polarity in simple epithelia and endothelia. Moreover, it is long known that they play a role in barrier function of amphibian skin. However, only in recent years were TJ and TJ proteins identified in the epidermis of men and mice. Their involvement in the bar…	4. Physiological responses of amphibians to environmental stressors
466	2022	Timing of parental breeding shapes sensitivity to nitrate pollution in the common frog Rana temporaria	Amphibians; Climate change; Phenology; Breeding behavior; Conservation physiology; Growth compensation	1ST SPAWNING DATES; CLIMATE-CHANGE; BODY CONDITION; AMMONIUM-NITRATE; LARVAL DEVELOPMENT; RESPIRATION RATES; MATERNAL HORMONES; INSECT PHENOLOGY; BUFO-TERRESTRIS; SOUTHERN TOAD	Climate change is expected to increase mean temperatures and the frequency of extreme weather events, that can lead to earlier/extended breeding seasons in temperate taxa. As a consequence, many organisms that show climate-induced phenological shifts might be exposed to environmental conditions they are not well adapted to while breeding, and their ability to cope with stressful conditions might …	4. Physiological responses of amphibians to environmental stressors
467	2020	Mitochondrial Costs of Being Hot: Effects of Acute Thermal Change on Liver Bioenergetics in Toads (Bufo bufo)	H2O2 release; oxygen consumption; ATP synthesis; amphibian; temperature; mitochondrial efficiency	OXYGEN SPECIES PRODUCTION; DOWN CONTROL ANALYSIS; OXIDATIVE-PHOSPHORYLATION; SKELETAL-MUSCLE; CLIMATE-CHANGE; HYDROGEN-PEROXIDE; TEMPERATURE; METABOLISM; ENERGY; SUPEROXIDE	Global climatic warming is predicted to drive extreme thermal events, especially in temperate terrestrial environments. Hence, describing how physiological parameters are affected by acute temperature changes would allow us to understand the energy management of organisms facing such non-predictable and constraining events. As mitochondria play a key role in the conversion of energy from food int…	4. Physiological responses of amphibians to environmental stressors
468	2015	Larval Growth Rate and Sex Determine Resource Allocation and Stress Responsiveness Across Life Stages in Juvenile Frogs		INDIVIDUAL SIZE VARIATION; CATCH-UP GROWTH; WOOD FROG; GEOGRAPHIC-VARIATION; METAMORPHOSIS; HISTORY; HORMONES; FITNESS; DENSITY; CONSEQUENCES	The extent to which interactions between environmental stressors and phenotypic variation during larval life stages impose carry-over effects on adult phenotypes in wildlife are not clear. Using semi-natural mesocosms, we examined how chronically low food availability and size-specific phenotypes in larval amphibians interact and carry over to influence frog growth, resource allocation, endocrine…	4. Physiological responses of amphibians to environmental stressors
469	2022	Evolution of vertebrate respiratory central rhythm generators	Central respiratory rhythm generation; Control of breathing; Evolution; Breathing in vertebrates	ISOLATED BRAIN-STEM; PRE-BOTZINGER COMPLEX; TINCA-TINCA L; LUNG VENTILATION; IN-VITRO; RHOMBOMERIC ORGANIZATION; RETICULOSPINAL NEURONS; PREINSPIRATORY NEURONS; NEURAL ORGANIZATION; EXPIRATORY ACTIVITY	Tracing the evolution of the central rhythm generators associated with ventilation in vertebrates is hindered by a lack of information surrounding key transitions. To begin with, central rhythm generation has been studied in detail in only a few species from four vertebrate groups, lamprey, anuran amphibians, turtles, and mammals (primarily rodents). Secondly, there is a lack of information regar…	4. Physiological responses of amphibians to environmental stressors
470	2015	Using Ambystoma mexicanum (Mexican axolotl) embryos, chemical genetics, and microarray analysis to identify signaling pathways associated with tissue regeneration	Axolotl; Regeneration; Chemical screening; Wnt; C59	SPINAL-CORD REGENERATION; XENOPUS TADPOLE; LENS REGENERATION; EXPRESSION; ZEBRAFISH; WNT; INHIBITION; LIMB; PHOSPHATE; PROTEINS	Amphibian vertebrates are important models in regenerative biology because they present exceptional regenerative capabilities throughout life. However, it takes considerable effort to rear amphibians to juvenile and adult stages for regeneration studies, and the relatively large sizes that frogs and salamanders achieve during development make them difficult to use in chemical screens. Here, we in…	4. Physiological responses of amphibians to environmental stressors
471	2015	Hepatic metallothioneins in molecular responses to cobalt, zinc, and their nanoscale polymeric composites in frog Rana ridibunda	Cobalt; Zinc; Nanoscale composite; Rana ridibunda; Metallothioneins	INDUCED OXIDATIVE STRESS; TELLURIDE QUANTUM DOTS; CATHEPSIN-D; METAL ACCUMULATION; DNA-DAMAGE; ANTIOXIDANT DEFENSES; OXIDE NANOPARTICLES; GLUTATHIONE LEVELS; BUFO-TERRESTRIS; SOUTHERN TOADS	Despite numerous studies suggesting a dramatic decline of amphibians, the biochemical mechanisms of adaptation in these animals to polluted environment are poorly studied. The aim of this study was to elucidate the ability to release cobalt (Co) and zinc (Zn) from their nanoscale complexes (NCs) derived from the polymeric substance of N-vinylpyrrolidone (PS) in the liver of amphibian (Rana ridibu…	3. Habitat loss and fragmentation in amphibian populations
472	2016	Expression and localization of the Xenopus laevis small heat shock protein, HSPB6 (HSP20), in A6 kidney epithelial cells	Amphibian; Frog; Molecular chaperone; lmmunocytochemistry; Immunoblots; Protein aggregates; MG132; Cadmium	HSP70 GENE-EXPRESSION; C-TERMINAL EXTENSION; ALPHA-B-CRYSTALLIN; MOLECULAR CHAPERONES; SODIUM ARSENITE; ENHANCED HSP30; HUMAN-DISEASE; RAT-HEART; STRESS; INHIBITION	Small heat shock proteins (sHSPs) are molecular chaperones that bind to unfolded protein, inhibit the formation of toxic aggregates and facilitate their refolding and/or degradation. Previously, the only sHSPs that have been studied in detail in the model frog system, Xenopus laevis, were members of the HSP30 family and HSPB1 (HSP27). We now report the analysis of X. laevis HSPB6, an ortholog of …	4. Physiological responses of amphibians to environmental stressors
473	2014	Spatial variation in water loss predicts terrestrial salamander distribution and population dynamics	Abundance; Ecophysiology; Foraging time; Plaster models; Plethodon albagula	DESMOGNATHUS-OCHROPHAEUS AMPHIBIA; CLIMATE-CHANGE; BODY-SIZE; PLETHODON-CINEREUS; LOCAL-DISTRIBUTION; SKIN RESISTANCE; LIFE-HISTORY; MICROCLIMATE; ECOLOGY; MODELS	Many patterns observed in ecology, such as species richness, life history variation, habitat use, and distribution, have physiological underpinnings. For many ectothermic organisms, temperature relationships shape these patterns, but for terrestrial amphibians, water balance may supersede temperature as the most critical physiologically limiting factor. Many amphibian species have little resistan…	4. Physiological responses of amphibians to environmental stressors
474	2022	Are they arboreal? Climbing abilities and mechanics in the red-backed salamander (Plethodon cinereus)	biomechanics; gait; locomotion; mucous adhesion; Plethodontidae	TERRESTRIAL SALAMANDER; SYMMETRICAL GAITS; CHEMICAL CUES; LOCOMOTION; PRIMATES; FORELIMB; MORPHOLOGY; EVOLUTION; BEHAVIOR; POSTURE	While red-backed salamanders (Plethodon cinereus) are most often observed in terrestrial forested areas, several studies report arboreal substrate use and climbing behavior. However, salamanders do not have any of the anatomical features commonly observed in specialized climbing species (e.g., claws, setae, suction cups). Instead, salamanders cling to surfaces using the shear and adhesive propert…	8. Behavioral ecology and communication in amphibians
475	2019	Seasonality in terai tree frog (Polypedates teraiensis): Role of light and temperature in regulation of seasonal breeding	Terai tree frog; Photoperiod; Seasonality; Temperature; Gonadal-growth regression cycle	BLINDED MARBLED NEWTS; OVARIAN CYCLE; RAIN-FOREST; SUBJECTIVE INTERPRETATION; PHOTOPHASE CONTRAST; RANA-CYANOPHLYCTIS; TEMPORAL PATTERNS; CALLING ACTIVITY; JAPANESE-QUAIL; DIM LIGHT	Seasonality is represented as an initiation-termination-reinitiation of any physiological processes. Photoperiod is the most predictable environmental cue which organism use to time their daily physiology and seasonal functions. In natural light environmental conditions, day and night components change in terms of duration, intensity and spectrum of light available. In many vertebrate species, da…	5. Life history and reproductive ecology of amphibians
476	2016	Aldosterone, corticosterone, and thyroid hormone and their influence on respiratory control development in Lithobates catesbeianus: An in vitro study	Bullfrog; Brain stem; Control of breathing; Development; HPA axis; CO2/pH chemoreceptor	BULLFROG RANA-CATESBEIANA; CENTRAL CO2 CHEMORECEPTION; BRAIN-STEM PREPARATION; AMPHIBIAN METAMORPHOSIS; XENOPUS-LAEVIS; VENTILATORY ACTIVITY; NEURAL ORGANIZATION; BREATHING PATTERN; LUNG VENTILATION; STRESS HORMONES	The emergence of air breathing during Lithobates catesbeianus development requires significant changes to the brainstem circuits that generate and regulate breathing; however, the mechanisms responsible for initiating this transformation remain largely unknown. Because amphibian metamorphosis is regulated by hormones such as aldosterone, corticosterone, and thyroid hormone (T3), we tested the hyp…	4. Physiological responses of amphibians to environmental stressors
477	2013	Lymphatic regulation in nonmammalian vertebrates	birds; comparative physiology; ectothermic vertebrates; lymph; plasma volume	INTERSTITIAL FLUID PRESSURE; PLASMA-VOLUME REGULATION; TOAD BUFO-MARINUS; RAINBOW-TROUT; BLOOD-VOLUME; EMBRYONIC LYMPHANGIOGENESIS; SECONDARY CIRCULATION; MOLECULAR-MECHANISMS; EXTRACELLULAR FLUID; DEHYDRATED RODENTS	All vertebrate animals share in common the production of lymph through net capillary filtration from their closed circulatory system into their tissues. The balance of forces responsible for net capillary filtration and lymph formation is described by the Starling equation, but additional factors such as vascular and interstitial compliance, which vary markedly among vertebrates, also have a sign…	4. Physiological responses of amphibians to environmental stressors
478	2022	Microplastics ingestion induces plasticity in digestive morphology in larvae of Xenopus laevis	Intestinal plasticity; Gut length; Optimal nutrition theory; Amphibians; Gut adjustments; Pollution	PHENOTYPIC PLASTICITY; THERMAL PHYSIOLOGY; INTESTINAL LENGTH; FRESH-WATER; SIZE; METAMORPHOSIS; GUT; FROG; FLEXIBILITY; TADPOLES	Global changes in temperature, predator introductions, and pollution might challenge animals by altering food conditions. A fast-growing source of environmental pollution are microplastics. If ingested with the natural food source, microplastics act as artificial fibers that reduce food quality by decreasing nutrient and energy density with possible ramifications for growth and development. Anima…	4. Physiological responses of amphibians to environmental stressors
479	2014	Occurrence of parotoid glands in tadpoles of the tropical frog, Clinotarsus curtipes and their role in predator deterrence	Parotoid glands; Supra-caudal gland; Chemical defense; Clinotarsus curtipes; Tadpoles; Predator deterrence	SKIN GLANDS; MEDICINAL-PLANTS; TETRODOTOXIN TTX; OLFACTORY CUE; RANA-CURTIPES; IN-VITRO; SECRETIONS; ANURA; AMPHIBIANS; ECOLOGY	Tadpoles of the tropical bicolored frog, Clinotarsus curtipes are unique in having parotoid glands secreting a white viscous fluid and are structurally similar to granular glands from other amphibians. To ascertain the involvement of these glands and their secretion in predator deterrence, it was tested against a predatory fish, Clarias gariepinus, using a paired choice behavioral assay. The resu…	7. Xenobiotic exposure and effects on amphibians
480	2016	Structural changes in female-to-male sex-reversing gonads of Rana RUGOSA		STEM-CELLS; FROG; ESTROGEN; EXPRESSION; ZEBRAFISH; ESTRADIOL; PROGRAM; PIPIENS	The phenotypic sex of many species of amphibians is subject to reversal by steroid hormones. The mechanism of this process, however, still remains largely unknown. As a step toward understanding the histological changes during sex reversal in amphibians, we analyzed two- and three-dimensional (2D and 3D) structures of sex-reversing gonads in Rana rugosa frogs. 2D views revealed that many oocytes …	4. Physiological responses of amphibians to environmental stressors
481	2022	Reintroduction modifies the intraspecific variations of symbiotic microbes in captive bred Chinese giant salamander	alpha and beta diversity; reintroduction; microbiome reorganization; amphibian conservation; Andrias davidianus	COMMUNITY	Microorganisms play as fundamental contributors to maintain hosts' fitness, which can be shaped by external environment. Moreover, symbiotic microbiome also varied within species (e.g., between sexes and developmental stages). However, we still need more studies to quantify whether the intraspecific variation patterns of symbiotic microbes can be modified with the change of environment. The Chine…	6. Conservation genetics and population ecology of amphibians
482	2017	Associations of water balance and thermal sensitivity of toads with macroclimatic characteristics of geographical distribution	Rhinella; Resistance to evaporative water loss; Locomotor performance; Rehydration rates; Temperature; Occurrence points	PUERTO-RICAN FROGS; LOCOMOTOR PERFORMANCE; CUTANEOUS RESISTANCE; BUFO-MARINUS; AMPHIBIANS; DEHYDRATION; ABSORPTION; SKIN; ELEUTHERODACTYLUS; ENVIRONMENTS	Interspecific variation in patterns of geographical distribution of phylogenetically related species of amphibians might be related to physiological adaptation to different climatic conditions. In this way, a comparative study of resistance to evaporative water loss, rehydration rates and sensitivity of locomotor performance to variations on hydration level and temperature was performed for five …	4. Physiological responses of amphibians to environmental stressors
483	2016	Thermal tolerance in the Andean toad Rhinella spinulosa (Anura: Bufonidae) at three sites located along a latitudinal gradient in Chile	Andean toad; Thermal biology; Latitudinal effect	BODY-TEMPERATURE; BUFO-SPINULOSUS; HEATING RATES; MONTE DESERT; THERMOREGULATION; ACCLIMATION; VULNERABILITY; PHYSIOLOGY; EVOLUTION; CAPACITY	Rhinella spinulosa is one of the anuran species with the greatest presence in Chile. This species mainly inhabits mountain habitats and is distributed latitudinally along the western slope of the Andes Range. These habitats undergo great temperature fluctuations, exerting pressure on the amphibian. To identify the physiological strategies and thermal behavior of this species, we analyzed the temp…	4. Physiological responses of amphibians to environmental stressors
484	2013	Curcumin Acts as a Pro-Oxidant Inducing Apoptosis Via JNKs in the Isolated Perfused Rana ridibunda Heart		P38-MAPK SIGNALING PATHWAY; ACTIVATED PROTEIN-KINASES; NF-KAPPA-B; OXIDATIVE STRESS; REACTIVE OXYGEN; CELL-DEATH; MAPKAP KINASE-2; PHOSPHORYLATION; SHOCK; INJURY	Amphibians are known to better tolerate and endure adverse environmental conditions such as redox imbalances conferred by reactive oxygen species (ROS), compared to mammals. Interestingly, the exact adaptation strategies and signaling mechanisms mediating these effects have not been fully elucidated. Therefore, in the present study, we probed into the molecular response of the isolated perfused R…	4. Physiological responses of amphibians to environmental stressors
485	1999	Resting and maximal heart rates in ectothermic vertebrates	heart; heart rate; cardiac control; cardiovascular responses; evolution; fishes; amphibians; reptiles	VASOACTIVE INTESTINAL POLYPEPTIDE; LINGCOD OPHIODON-ELONGATUS; RAINBOW-TROUT; CARDIOVASCULAR-RESPONSES; SARCOPLASMIC-RETICULUM; ONCORHYNCHUS-MYKISS; BLOOD-PRESSURE; CARDIAC-PERFORMANCE; PROGRESSIVE HYPOXIA; COLUBER-CONSTRICTOR	Resting and maximal heart rates (HR) in ectothermic vertebrates are generally lower than those in endotherms and vary by more than an order of magnitude interspecifically. Variation of HR transcends phylogeny and is influenced by numerous factors including temperature, activity, gas exchange, intracardiac shunts, pH, posture, and reflexogenic regulation of blood pressure. The characteristic resti…	4. Physiological responses of amphibians to environmental stressors
486	2016	Short- and long-term consequences of developmental saline stress: impacts on anuran respiration and behaviour	anthropogenic disturbance; foraging behaviour; escape response; Litoria ewingii; Limnodynastes peronii; metabolism	BUFO-BUFO TADPOLES; LIMNODYNASTES-PERONII; AMPHIBIAN DECLINES; BRACKISH-WATER; RANA-CLAMITANS; SOUTHERN TOAD; LARVAL; GROWTH; FROG; PLASTICITY	Secondary salinization has been identified as a major stressor to amphibians. Exposure to elevated salinity necessitates physiological adjustments and biochemical changes that may be energetically demanding. As such, exposure to non-lethal levels of salinity during development could potentially alter anuran metabolic rates and individual performance in both pre- and post-metamorphic life stages. …	4. Physiological responses of amphibians to environmental stressors
487	2017	Testing hypotheses about individual variation in plasma corticosterone in free-living salamanders	Amphibian; CRF; Glucocorticoid; Eco-immunology; Immune function; Leukocytes; Reproduction; Stress physiology	CORTICOTROPIN-RELEASING-FACTOR; PITUITARY-ADRENAL AXIS; FACTOR (CRF)-LIKE IMMUNOREACTIVITY; LIZARD CNEMIDOPHORUS-SEXLINEATUS; SEX-DIFFERENCES; BODY CONDITION; ENVIRONMENTAL-STRESS; BREEDING-BEHAVIOR; HORMONE LEVELS; FOOD-INTAKE	In vertebrates, many responses to stress as well as homeostatic maintenance of basal metabolism are regulated by plasma glucocorticoid hormones (GCs). Despite having crucial functions, levels of GCs are typically variable among individuals. We examined the contribution of several physiological factors to individual variation in plasma corticosterone (CORT) and the number of corticotropinreleasing…	4. Physiological responses of amphibians to environmental stressors
488	2018	Urbanization is associated with elevated corticosterone in Jollyville Plateau salamanders	Amphibian; Conservation physiology; Land-use conversion; Macrophysiology; Stress; Water-borne corticosterone	ANTIPREDATOR BEHAVIOR; STREAM SALAMANDERS; LAND-USE; WATER; RESTORATION; HERBICIDE; RESPONSES; GROWTH; CONSEQUENCES; HYDROCARBONS	Urbanization has the potential to induce major changes in freshwater systems. Expected increases in human populations will likely amplify these changes and lead to the overall degradation of habitat quality within these systems. Such habitat alterations may function as stressors that can affect glucocorticoid stress hormones in freshwater vertebrates. Examining changes in physiological stress may…	4. Physiological responses of amphibians to environmental stressors
489	2016	Thermal ecological physiology of native and invasive frog species: do invaders perform better?	Acclimation; amphibians; central Chile; invasive species; thermal performance curve; thermal tolerance	LOCOMOTOR PERFORMANCE; CLIMATE-CHANGE; PHENOTYPIC PLASTICITY; XENOPUS-LAEVIS; TEMPERATURE-DEPENDENCE; BIOLOGICAL INVASIONS; FLIGHT PERFORMANCE; BODY-TEMPERATURE; CANE TOADS; ACCLIMATION	Biological invasions are recognized as an important biotic component of global change that threatens the composition, structure and functioning of ecosystems, resulting in loss of biodiversity and displacement of native species. Although ecological characteristics facilitating the establishment and spread of non-native species are widely recognized, little is known about organismal attributes und…	4. Physiological responses of amphibians to environmental stressors
[truncated: 307 more rows]
